# Supplementary material for: Effect of maternal dietary patterns on infant growth in Baotou, China
Source: PLoS One. 2025 Sep 4;20(9):e0328810. doi: 10.1371/journal.pone.0328810 (PMC12410801; doi:10.1371/journal.pone.0328810)
Supplement: S6 Table — (XLSX) [file pone.0328810.s006.xlsx]

## Sheet: PREGNANT WOMEN
Age	Height(cm)	Pre-pregnancy weight(kg)	Pre-pregnancy BMI(Kg/m2)	Education time(years)	Annual per capita household income	Fetal frequency	Delivery method	Production frequency	DP Group
21	161.22	49.15	21.3	9 years＜time≤12 years	10000 yuan- 30000 yuan	≥three times	Vaginal delivery	once	FMDP	1	Q1
29	157.27	52.97	24.1	≤9 years	< 10000 yuan	once	Cesarean section	once	TE	4	Q3
26	158.85	60.08	19.8	>12 year	< 10000 yuan	once	Vaginal delivery	twice	MP	3	Q3
26	157.53	50.27	17	9 years＜time≤12 years	< 10000 yuan	once	Vaginal delivery	once	TE	4	Q1
23	158.51	57.99	19.8	>12 year	< 10000 yuan	once	Cesarean section	twice	VBAP	2	Q1
30	159.32	53.68	19.2	>12 year	< 10000 yuan	twice	Vaginal delivery	once	TE	4	Q2
31	158.89	51.8	20.9	>12 year	< 10000 yuan	once	Vaginal delivery	twice	VBAP	2	Q2
26	155.66	55.2	20.2	>12 year	10000 yuan- 30000 yuan	twice	Cesarean section	once	FMDP	1	Q2
22	157.08	47.55	22.8	9 years＜time≤12 years	< 10000 yuan	once	Vaginal delivery	once	MP	3	Q1
20	157.76	60.61	20.9	≤9 years	＞ 50000 yuan	twice	Vaginal delivery	once	MP	3	Q2
33	153.84	49.38	20.5	9 years＜time≤12 years	30000 yuan -50000 yuan	once	Vaginal delivery	twice	VBAP	2	Q3
30	160.31	55.31	17.5	9 years＜time≤12 years	< 10000 yuan	once	Vaginal delivery	twice	VBAP	2	Q3
22	159.26	45.22	21.7	9 years＜time≤12 years	< 10000 yuan	once	Cesarean section	once	TE	4	Q2
25	157.65	52.26	21.7	>12 year	10000 yuan- 30000 yuan	once	Vaginal delivery	once	VBAP	2	Q3
21	158.76	58.56	19.7	9 years＜time≤12 years	10000 yuan- 30000 yuan	twice	Vaginal delivery	once	TE	4	Q3
23	159.76	44.69	19.5	9 years＜time≤12 years	10000 yuan- 30000 yuan	twice	Vaginal delivery	once	MP	3	Q1
19	160.48	55.26	21	9 years＜time≤12 years	10000 yuan- 30000 yuan	once	Vaginal delivery	once	TE	4	Q3
23	156.52	47.5	22	9 years＜time≤12 years	10000 yuan- 30000 yuan	once	Vaginal delivery	once	FMDP	1	Q2
29	162.9	51.25	20.5	9 years＜time≤12 years	< 10000 yuan	once	Cesarean section	once	VBAP	2	Q2
20	156.46	47.21	19.1	9 years＜time≤12 years	< 10000 yuan	≥three times	Cesarean section	once	FMDP	1	Q3
23	160.84	53.29	19.3	≤9 years	10000 yuan- 30000 yuan	≥three times	Cesarean section	once	MP	3	Q3
19	161.12	51.66	22.2	≤9 years	< 10000 yuan	twice	Cesarean section	twice	MP	3	Q3
19	158.47	49.75	20.2	>12 year	30000 yuan -50000 yuan	twice	Cesarean section	once	FMDP	1	Q3
22	162.2	48.2	18.7	≤9 years	10000 yuan- 30000 yuan	once	Vaginal delivery	once	MP	3	Q3
26	159.13	48.19	18.2	>12 year	＞ 50000 yuan	once	Vaginal delivery	twice	MP	3	Q1
31	159.94	50.88	19.4	>12 year	30000 yuan -50000 yuan	once	Cesarean section	once	VBAP	2	Q1
28	156.59	47.3	24.1	≤9 years	10000 yuan- 30000 yuan	once	Vaginal delivery	once	TE	4	Q3
28	155.33	46.01	20.8	≤9 years	10000 yuan- 30000 yuan	once	Vaginal delivery	once	FMDP	1	Q3
23	158.59	58.78	20.4	9 years＜time≤12 years	30000 yuan -50000 yuan	once	Vaginal delivery	once	MP	3	Q3
19	161.25	50.08	21.2	≤9 years	< 10000 yuan	once	Cesarean section	twice	VBAP	2	Q3
22	161.94	43.35	20.9	9 years＜time≤12 years	< 10000 yuan	≥three times	Cesarean section	once	MP	3	Q3
26	157.88	49	21.6	≤9 years	＞ 50000 yuan	twice	Vaginal delivery	once	FMDP	1	Q2
22	155.87	48.37	21.2	≤9 years	< 10000 yuan	twice	Vaginal delivery	twice	FMDP	1	Q2
27	161.12	47.52	20.4	9 years＜time≤12 years	< 10000 yuan	once	Vaginal delivery	twice	TE	4	Q1
31	159.15	47.4	21.4	9 years＜time≤12 years	< 10000 yuan	once	Cesarean section	once	FMDP	1	Q3
21	157.22	48.98	20.8	>12 year	< 10000 yuan	once	Vaginal delivery	twice	VBAP	2	Q3
26	155.04	47.42	22.6	>12 year	< 10000 yuan	once	Cesarean section	twice	TE	4	Q3
28	157.94	43.41	19.5	9 years＜time≤12 years	30000 yuan -50000 yuan	once	Cesarean section	twice	MP	3	Q2
20	156.26	55.31	20.8	>12 year	10000 yuan- 30000 yuan	once	Cesarean section	twice	VBAP	2	Q1
28	153.48	53.48	20.2	≤9 years	< 10000 yuan	twice	Cesarean section	twice	FMDP	1	Q3
23	161.28	49.08	22.2	≤9 years	＞ 50000 yuan	once	Vaginal delivery	once	MP	3	Q1
19	157.28	51.85	20.7	>12 year	＞ 50000 yuan	once	Cesarean section	once	FMDP	1	Q2
20	156.65	54.48	20	≤9 years	10000 yuan- 30000 yuan	twice	Cesarean section	once	MP	3	Q3
26	160.18	53.89	22.1	≤9 years	< 10000 yuan	twice	Cesarean section	once	MP	3	Q1
21	156.39	53.83	21.3	9 years＜time≤12 years	< 10000 yuan	once	Vaginal delivery	once	MP	3	Q3
23	161.44	51.04	20.7	≤9 years	10000 yuan- 30000 yuan	once	Cesarean section	twice	VBAP	2	Q3
21	154.83	43.45	21.2	≤9 years	10000 yuan- 30000 yuan	twice	Cesarean section	once	MP	3	Q2
32	161.04	54.41	24.1	≤9 years	10000 yuan- 30000 yuan	once	Cesarean section	once	FMDP	1	Q2
28	154.88	55.13	20	≤9 years	10000 yuan- 30000 yuan	twice	Vaginal delivery	once	FMDP	1	Q3
25	162.23	47.49	21.1	9 years＜time≤12 years	< 10000 yuan	≥three times	Cesarean section	once	VBAP	2	Q1
26	158.87	49.01	24.1	9 years＜time≤12 years	10000 yuan- 30000 yuan	once	Vaginal delivery	once	VBAP	2	Q3
29	158.33	46.43	24.6	>12 year	10000 yuan- 30000 yuan	≥three times	Vaginal delivery	once	VBAP	2	Q1
28	160.57	54.28	20.4	9 years＜time≤12 years	10000 yuan- 30000 yuan	twice	Cesarean section	once	TE	4	Q1
27	160.45	54.68	22.6	9 years＜time≤12 years	< 10000 yuan	once	Cesarean section	once	FMDP	1	Q1
26	158.92	50.58	19.3	9 years＜time≤12 years	10000 yuan- 30000 yuan	twice	Cesarean section	once	TE	4	Q3
29	154.81	52.89	21.5	>12 year	< 10000 yuan	once	Vaginal delivery	once	VBAP	2	Q1
20	162.76	48.24	20.2	9 years＜time≤12 years	10000 yuan- 30000 yuan	once	Vaginal delivery	once	VBAP	2	Q2
32	157.64	52.97	22	9 years＜time≤12 years	＞ 50000 yuan	once	Cesarean section	twice	MP	3	Q3
21	157.14	51.72	20	9 years＜time≤12 years	30000 yuan -50000 yuan	once	Vaginal delivery	once	MP	3	Q3
34	159.29	54.05	18.8	≤9 years	10000 yuan- 30000 yuan	once	Cesarean section	twice	MP	3	Q3
21	156.22	52.36	18.6	9 years＜time≤12 years	＞ 50000 yuan	once	Vaginal delivery	once	VBAP	2	Q1
26	164.13	58.05	18.3	>12 year	10000 yuan- 30000 yuan	once	Cesarean section	twice	TE	4	Q3
32	157.01	53.92	21.6	≤9 years	< 10000 yuan	once	Vaginal delivery	≥three times	VBAP	2	Q2
29	160.14	50.91	24.2	>12 year	30000 yuan -50000 yuan	twice	Cesarean section	once	MP	3	Q3
33	161.86	48.8	21.3	≤9 years	10000 yuan- 30000 yuan	once	Vaginal delivery	once	FMDP	1	Q1
27	157.1	49.87	19.3	≤9 years	＞ 50000 yuan	twice	Cesarean section	once	MP	3	Q3
31	156.76	56.03	19.4	>12 year	30000 yuan -50000 yuan	once	Cesarean section	once	VBAP	2	Q3
32	157.83	50.84	22.6	≤9 years	10000 yuan- 30000 yuan	once	Cesarean section	once	MP	3	Q1
29	156.7	54.86	18.8	≤9 years	< 10000 yuan	twice	Vaginal delivery	once	TE	4	Q2
25	159.48	54.86	20.5	9 years＜time≤12 years	< 10000 yuan	once	Cesarean section	once	TE	4	Q1
35	158.1	52.04	19.8	9 years＜time≤12 years	10000 yuan- 30000 yuan	twice	Cesarean section	once	MP	3	Q3
27	157.66	47.48	19.5	9 years＜time≤12 years	10000 yuan- 30000 yuan	once	Vaginal delivery	once	TE	4	Q3
22	156.59	46.29	21.2	≤9 years	< 10000 yuan	twice	Cesarean section	twice	TE	4	Q1
27	155.45	47.63	19.2	>12 year	< 10000 yuan	once	Vaginal delivery	once	VBAP	2	Q3
18	158.22	49.51	17.4	≤9 years	< 10000 yuan	once	Vaginal delivery	once	MP	3	Q2
27	159.5	51.27	20.3	>12 year	< 10000 yuan	twice	Vaginal delivery	once	MP	3	Q2
33	161.04	45.06	20.4	9 years＜time≤12 years	< 10000 yuan	once	Cesarean section	once	VBAP	2	Q3
29	158.65	50.06	22.2	9 years＜time≤12 years	< 10000 yuan	once	Cesarean section	once	VBAP	2	Q2
23	158.47	55.02	19.1	≤9 years	10000 yuan- 30000 yuan	≥three times	Vaginal delivery	once	MP	3	Q3
29	156.8	47.06	19.3	9 years＜time≤12 years	10000 yuan- 30000 yuan	once	Vaginal delivery	once	TE	4	Q2
20	159.58	51.77	19.9	>12 year	＞ 50000 yuan	once	Cesarean section	once	VBAP	2	Q2
29	159.45	54.71	19.4	≤9 years	10000 yuan- 30000 yuan	once	Vaginal delivery	once	FMDP	1	Q2
29	157.17	47.58	20.7	9 years＜time≤12 years	30000 yuan -50000 yuan	once	Cesarean section	once	TE	4	Q1
25	162.09	52.64	19.8	≤9 years	< 10000 yuan	once	Cesarean section	twice	MP	3	Q1
21	158.25	59.13	19.3	9 years＜time≤12 years	< 10000 yuan	once	Vaginal delivery	twice	FMDP	1	Q3
29	156.22	45.42	17.9	≤9 years	＞ 50000 yuan	twice	Cesarean section	twice	VBAP	2	Q1
26	160.18	50.8	18.6	>12 year	< 10000 yuan	once	Cesarean section	twice	TE	4	Q1
20	155.5	57.89	24.4	≤9 years	30000 yuan -50000 yuan	once	Cesarean section	once	MP	3	Q3
24	160.47	47.09	18.7	≤9 years	30000 yuan -50000 yuan	once	Vaginal delivery	twice	VBAP	2	Q2
26	155.72	51.3	19.5	9 years＜time≤12 years	< 10000 yuan	twice	Cesarean section	once	VBAP	2	Q2
33	157.05	53.17	20.4	>12 year	< 10000 yuan	twice	Vaginal delivery	once	VBAP	2	Q3
34	156.22	46.07	18.5	≤9 years	10000 yuan- 30000 yuan	once	Vaginal delivery	twice	VBAP	2	Q3
27	155.08	45.32	21.6	9 years＜time≤12 years	< 10000 yuan	once	Cesarean section	once	TE	4	Q3
21	163.14	45.51	19.6	≤9 years	30000 yuan -50000 yuan	twice	Cesarean section	twice	FMDP	1	Q1
18	156.39	48.07	19.1	≤9 years	30000 yuan -50000 yuan	once	Cesarean section	once	MP	3	Q1
19	159.19	50.88	19	≤9 years	< 10000 yuan	once	Cesarean section	once	FMDP	1	Q3
26	156.68	47.06	20.4	≤9 years	10000 yuan- 30000 yuan	once	Vaginal delivery	once	FMDP	1	Q1
27	164.49	47.83	19.8	≤9 years	10000 yuan- 30000 yuan	once	Vaginal delivery	once	FMDP	1	Q3
25	157.33	51.5	19	9 years＜time≤12 years	30000 yuan -50000 yuan	≥three times	Cesarean section	twice	VBAP	2	Q1
20	155.48	46.49	22.2	9 years＜time≤12 years	10000 yuan- 30000 yuan	twice	Vaginal delivery	once	VBAP	2	Q3
35	156.21	55.69	17.9	>12 year	< 10000 yuan	≥three times	Vaginal delivery	once	TE	4	Q3
34	162.19	53.25	19	>12 year	＞ 50000 yuan	≥three times	Vaginal delivery	twice	TE	4	Q3
24	155.76	44.08	18.9	>12 year	< 10000 yuan	≥three times	Vaginal delivery	twice	MP	3	Q1
34	157.53	54.76	19.3	≤9 years	< 10000 yuan	twice	Cesarean section	once	FMDP	1	Q3
21	156.06	47.3	18.2	≤9 years	30000 yuan -50000 yuan	once	Vaginal delivery	once	MP	3	Q2
30	156.41	54.64	19.2	9 years＜time≤12 years	< 10000 yuan	twice	Vaginal delivery	once	TE	4	Q3
30	159.39	48.94	20.6	9 years＜time≤12 years	< 10000 yuan	once	Cesarean section	once	MP	3	Q3
22	157.3	48.59	21.2	≤9 years	10000 yuan- 30000 yuan	twice	Vaginal delivery	once	FMDP	1	Q1
33	155.4	59.9	21	≤9 years	30000 yuan -50000 yuan	twice	Vaginal delivery	once	VBAP	2	Q3
32	159.88	50.85	25.5	≤9 years	10000 yuan- 30000 yuan	once	Cesarean section	once	TE	4	Q1
26	161.29	53.62	18	9 years＜time≤12 years	< 10000 yuan	once	Vaginal delivery	once	TE	4	Q3
24	159.05	52.28	21.7	9 years＜time≤12 years	< 10000 yuan	twice	Cesarean section	once	VBAP	2	Q2
31	158.88	52.68	18	9 years＜time≤12 years	< 10000 yuan	once	Cesarean section	once	FMDP	1	Q3
32	158.56	50.27	19	>12 year	＞ 50000 yuan	once	Cesarean section	twice	MP	3	Q2
25	160.59	45.65	20.2	9 years＜time≤12 years	10000 yuan- 30000 yuan	once	Vaginal delivery	once	FMDP	1	Q3
29	157.58	51.85	21.4	≤9 years	10000 yuan- 30000 yuan	twice	Vaginal delivery	once	FMDP	1	Q3
27	153.83	52.39	22.8	≤9 years	＞ 50000 yuan	once	Cesarean section	once	FMDP	1	Q3
23	156.15	59.05	17.2	>12 year	30000 yuan -50000 yuan	once	Vaginal delivery	once	TE	4	Q3
33	159.13	46.13	21.7	>12 year	10000 yuan- 30000 yuan	once	Vaginal delivery	once	MP	3	Q3
25	162.86	54.12	19.9	≤9 years	< 10000 yuan	once	Vaginal delivery	once	FMDP	1	Q3
31	159.68	44.06	19.7	≤9 years	< 10000 yuan	once	Vaginal delivery	twice	VBAP	2	Q2
24	158.48	52.52	21.8	9 years＜time≤12 years	10000 yuan- 30000 yuan	once	Cesarean section	twice	MP	3	Q1
23	153.72	52.83	20.6	>12 year	10000 yuan- 30000 yuan	twice	Cesarean section	twice	TE	4	Q3
25	160.55	49.03	18.4	>12 year	30000 yuan -50000 yuan	once	Cesarean section	once	VBAP	2	Q3
23	159.42	45.13	17.3	≤9 years	10000 yuan- 30000 yuan	twice	Cesarean section	once	MP	3	Q2
34	164.04	50.07	18.5	9 years＜time≤12 years	10000 yuan- 30000 yuan	twice	Cesarean section	once	VBAP	2	Q3
27	156.05	44.74	20.1	≤9 years	< 10000 yuan	once	Vaginal delivery	once	VBAP	2	Q3
30	158.02	47.06	20.3	≤9 years	< 10000 yuan	once	Cesarean section	once	FMDP	1	Q3
20	161.19	51.44	17.4	≤9 years	＞ 50000 yuan	≥three times	Vaginal delivery	once	VBAP	2	Q3
35	156.29	52.51	19.5	9 years＜time≤12 years	< 10000 yuan	once	Cesarean section	once	TE	4	Q2
25	157.22	49.51	19.7	>12 year	< 10000 yuan	once	Vaginal delivery	once	TE	4	Q1
30	158.4	52.51	25.1	9 years＜time≤12 years	< 10000 yuan	once	Cesarean section	twice	MP	3	Q3
32	159.82	54.41	17.5	≤9 years	< 10000 yuan	twice	Cesarean section	twice	MP	3	Q2
35	159.65	52.47	16.9	>12 year	10000 yuan- 30000 yuan	once	Vaginal delivery	once	TE	4	Q3
33	162.82	53.91	19.7	≤9 years	10000 yuan- 30000 yuan	once	Vaginal delivery	once	TE	4	Q1
29	163.25	55.34	24.8	9 years＜time≤12 years	30000 yuan -50000 yuan	once	Vaginal delivery	twice	TE	4	Q3
23	161.88	52.2	18.4	>12 year	＞ 50000 yuan	once	Vaginal delivery	once	TE	4	Q2
34	157.63	46.24	22.1	9 years＜time≤12 years	< 10000 yuan	once	Cesarean section	once	VBAP	2	Q1
30	164.05	47.18	20	≤9 years	< 10000 yuan	twice	Cesarean section	once	FMDP	1	Q3
23	157.97	44.36	22.2	≤9 years	30000 yuan -50000 yuan	twice	Vaginal delivery	twice	VBAP	2	Q3
35	160.54	48.41	18.2	≤9 years	< 10000 yuan	twice	Vaginal delivery	once	VBAP	2	Q2
30	160.25	47.79	18.6	≤9 years	< 10000 yuan	once	Cesarean section	twice	FMDP	1	Q3
25	156.61	49.48	20.9	≤9 years	10000 yuan- 30000 yuan	once	Cesarean section	once	FMDP	1	Q1
23	159.5	45.78	18.1	>12 year	＞ 50000 yuan	once	Vaginal delivery	once	VBAP	2	Q3
30	155.56	55.66	19.4	>12 year	< 10000 yuan	once	Cesarean section	once	VBAP	2	Q2
26	159.25	58.29	21.6	>12 year	< 10000 yuan	once	Cesarean section	once	FMDP	1	Q1
31	156.58	46.27	19.4	≤9 years	< 10000 yuan	once	Vaginal delivery	once	MP	3	Q2
26	156.64	50.98	21.8	9 years＜time≤12 years	10000 yuan- 30000 yuan	once	Vaginal delivery	twice	MP	3	Q3
29	157.47	51.22	19.7	≤9 years	＞ 50000 yuan	twice	Cesarean section	once	VBAP	2	Q3
23	163.06	55.02	22.3	9 years＜time≤12 years	< 10000 yuan	once	Cesarean section	once	VBAP	2	Q3
25	155.68	50.26	24.2	>12 year	10000 yuan- 30000 yuan	once	Cesarean section	once	TE	4	Q3
25	155.27	52.81	18.4	>12 year	＞ 50000 yuan	once	Cesarean section	once	FMDP	1	Q1
22	158.65	51.25	18.5	≤9 years	10000 yuan- 30000 yuan	once	Vaginal delivery	once	VBAP	2	Q1
22	159.19	48.34	20.6	9 years＜time≤12 years	30000 yuan -50000 yuan	twice	Cesarean section	twice	MP	3	Q3
30	162.01	46.4	24.1	9 years＜time≤12 years	＞ 50000 yuan	twice	Vaginal delivery	once	FMDP	1	Q3
28	161.11	55.75	21.6	9 years＜time≤12 years	< 10000 yuan	once	Cesarean section	once	FMDP	1	Q2
27	159.29	47.96	20.5	9 years＜time≤12 years	10000 yuan- 30000 yuan	once	Cesarean section	once	MP	3	Q3
27	161.31	53.77	21.6	9 years＜time≤12 years	< 10000 yuan	once	Cesarean section	once	TE	4	Q2
24	155.53	55.51	20.2	>12 year	10000 yuan- 30000 yuan	twice	Vaginal delivery	once	FMDP	1	Q3
22	158.6	49.91	17.5	≤9 years	10000 yuan- 30000 yuan	once	Cesarean section	once	TE	4	Q3
25	158.56	46.1	19	>12 year	< 10000 yuan	once	Cesarean section	twice	FMDP	1	Q3
29	158.14	53.7	18.4	≤9 years	＞ 50000 yuan	twice	Vaginal delivery	once	MP	3	Q3
26	154.06	45.93	19.1	9 years＜time≤12 years	< 10000 yuan	once	Cesarean section	once	TE	4	Q2
25	157.44	45.57	22.2	≤9 years	< 10000 yuan	once	Vaginal delivery	once	VBAP	2	Q1
26	153.8	45.61	18.8	≤9 years	10000 yuan- 30000 yuan	once	Cesarean section	twice	TE	4	Q3
26	159.96	50.68	20.7	9 years＜time≤12 years	< 10000 yuan	twice	Cesarean section	twice	MP	3	Q1
27	164.62	56.99	17.3	>12 year	＞ 50000 yuan	twice	Vaginal delivery	twice	VBAP	2	Q3
18	158.61	52.73	19.2	>12 year	＞ 50000 yuan	twice	Vaginal delivery	once	VBAP	2	Q3
27	157.78	50.78	18.7	9 years＜time≤12 years	10000 yuan- 30000 yuan	twice	Cesarean section	once	TE	4	Q1
20	159.77	52.96	19.5	>12 year	＞ 50000 yuan	once	Cesarean section	twice	FMDP	1	Q3
25	162.94	51.91	18.4	9 years＜time≤12 years	30000 yuan -50000 yuan	≥three times	Cesarean section	twice	TE	4	Q2
24	157.37	51.92	22.2	≤9 years	10000 yuan- 30000 yuan	once	Cesarean section	once	FMDP	1	Q2
23	164.62	56.11	17	>12 year	< 10000 yuan	≥three times	Cesarean section	once	TE	4	Q3
27	158.96	54.89	18.6	9 years＜time≤12 years	＞ 50000 yuan	once	Vaginal delivery	twice	VBAP	2	Q1
25	163.61	52.4	19.2	>12 year	＞ 50000 yuan	once	Vaginal delivery	once	TE	4	Q3
29	157.91	51.06	18.4	9 years＜time≤12 years	10000 yuan- 30000 yuan	≥three times	Cesarean section	once	FMDP	1	Q2
34	158.54	46.37	22.1	≤9 years	10000 yuan- 30000 yuan	≥three times	Cesarean section	once	VBAP	2	Q2
27	159.15	51.61	22.7	≤9 years	30000 yuan -50000 yuan	twice	Cesarean section	twice	VBAP	2	Q3
25	157.94	53.66	20.3	≤9 years	< 10000 yuan	once	Vaginal delivery	once	MP	3	Q3
21	160.78	56.14	17.4	≤9 years	< 10000 yuan	twice	Vaginal delivery	twice	VBAP	2	Q1
27	163.96	50.3	17.6	≤9 years	＞ 50000 yuan	once	Cesarean section	twice	TE	4	Q3
21	163.64	53.1	24.6	≤9 years	＞ 50000 yuan	twice	Cesarean section	twice	FMDP	1	Q2
20	157.28	51.92	22.9	≤9 years	10000 yuan- 30000 yuan	once	Cesarean section	once	FMDP	1	Q1
21	154.74	54.82	19.2	>12 year	＞ 50000 yuan	once	Cesarean section	once	TE	4	Q1
27	157.21	45.64	20.9	≤9 years	< 10000 yuan	≥three times	Vaginal delivery	twice	MP	3	Q1
27	159.1	58.54	19.1	≤9 years	＞ 50000 yuan	once	Cesarean section	once	MP	3	Q2
35	156.72	53.75	24.6	>12 year	＞ 50000 yuan	twice	Vaginal delivery	once	FMDP	1	Q1
25	157.13	52.75	19.9	≤9 years	30000 yuan -50000 yuan	≥three times	Vaginal delivery	once	FMDP	1	Q1
33	157.37	61.02	18.9	>12 year	30000 yuan -50000 yuan	twice	Vaginal delivery	once	TE	4	Q2
18	161.06	53.83	24.3	9 years＜time≤12 years	< 10000 yuan	once	Vaginal delivery	≥three times	FMDP	1	Q3
26	154.69	46.52	20.7	9 years＜time≤12 years	< 10000 yuan	twice	Cesarean section	once	MP	3	Q3
25	158.33	44.51	21.2	≤9 years	30000 yuan -50000 yuan	once	Cesarean section	once	FMDP	1	Q1
23	154.33	55.5	21	>12 year	＞ 50000 yuan	once	Cesarean section	twice	VBAP	2	Q3
34	161.65	43.83	20.9	≤9 years	10000 yuan- 30000 yuan	twice	Vaginal delivery	once	MP	3	Q1
24	155.85	54.33	20.5	9 years＜time≤12 years	10000 yuan- 30000 yuan	once	Cesarean section	twice	FMDP	1	Q3
20	157.57	50.78	21.1	≤9 years	10000 yuan- 30000 yuan	twice	Vaginal delivery	once	MP	3	Q2
20	153.79	47.08	21.4	>12 year	30000 yuan -50000 yuan	once	Vaginal delivery	once	MP	3	Q2
28	161.63	53.97	21.3	≤9 years	< 10000 yuan	once	Cesarean section	once	MP	3	Q3
30	160.49	54.77	24.4	>12 year	＞ 50000 yuan	≥three times	Cesarean section	once	VBAP	2	Q3
24	155.03	45.53	22.9	≤9 years	10000 yuan- 30000 yuan	once	Vaginal delivery	once	FMDP	1	Q2
24	160.43	57.03	21	≤9 years	< 10000 yuan	≥three times	Vaginal delivery	once	TE	4	Q1
									FMDP=1
									VBAP=2
									MP=3
									TE=4

## Sheet: INFANT
ID	Gestational age	0 Month WAZ	1 Month WAZ	3 Month WAZ	6 Month WAZ	12 Month WAZ	0 Month HAZ	1 Month HAZ	3 Month HAZ	6 Month HAZ	12 Month HAZ	0 Month BMI Z	1 Month BMI Z	3 Month BMI Z	6 Month BMI Z	12 Month BMI Z	Birth weight (kg)	Birth length	Gender	Group	FMDP degree	VBAP degree	MP degree	TE degree
1	38	0.11	0.28	0.89	0.74	0.11	-0.33	0.25	0.89	0.81	0.86	-0.88	0.87	0.32	0.84	-0.04	3.3	41.39	Male	1	1
2	41	-0.29	0.23	0.27	0.19	0.35	0.12	0.61	0.59	1.35	1.38	-0.66	0.75	0.44	0.11	0.35	3.25	56.46	Male	4				3
3	39	0.15	0.64	-0.05	-0.28	0.48	0.53	0.36	-0.38	0.57	0.38	-0.31	0.66	-0.11	-0.18	-0.32	3.06	52.62	Female	3			3
4	42	-0.62	0.49	1.48	-0.16	-0.69	-0.02	0.5	1.02	-0.17	-0.18	-0.19	-0.3	0.54	0.86	-0.07	2.99	43.5	Male	4				1
5	41	-0.28	1.08	-0.13	0.47	-0.39	0.23	0.71	0.68	0.46	0.5	-0.02	0.31	0.52	0.81	-0.61	3.39	46.89	Female	2		1
6	38	-0.6	0.34	-0.09	-0.35	1.51	-0.47	-0.65	0.25	0.87	0.35	-0.46	1.76	0.17	0.27	0.54	3.27	46.35	Female	4				2
7	37	-0.72	-0.26	1.27	0.23	0.81	0.24	-0.03	-0.2	0.1	0.61	-0.24	0.68	0.76	0.78	0.21	3.35	43.7	Male	2		2
8	38	-0.41	-0.16	0.66	1.1	0.26	-0.07	1.45	0.45	0.81	1.16	-0.36	0.58	-0.16	0.23	-0.25	3.34	45.42	Male	1	2
9	41	0.06	0.04	0.47	-0.35	-0.3	0.37	0.04	0.8	0.07	1	-0.13	-0.62	0.78	-0.29	-0.26	2.74	36.81	Male	3			1
10	41	-0.12	0.83	0.9	-0.01	0.37	0.51	0.2	-0.66	0.85	1	-0.82	-0.03	0.98	0.39	0.86	3.26	47.43	Male	3			2
11	41	0.18	0.37	-0.58	0.47	0.44	0.35	0.24	-0.16	0.16	0.44	0.53	1.14	-0.1	-0.49	0.36	3.68	46.95	Male	2		3
12	38	-0.36	1.04	1.13	-0.36	0.61	0.4	0.58	-0.35	0.53	0.45	-0.1	1.18	0.81	-0.17	0.07	3.35	50.68	Female	2		3
13	39	-0.52	0.94	0	0.17	-0.03	0.08	0.88	0.44	-0.2	-0.11	-1.26	0.56	0.12	-0.04	0.3	2.72	39.47	Male	4				2
14	38	-0.17	0.44	0.53	0.89	-0.07	0.02	0.45	0.9	0.37	0.48	0.26	-0.32	-0.17	0.25	0.31	3.18	43.25	Female	2		3
15	40	-0.76	0.62	0.39	0.47	-0.46	0.98	-0.06	1.72	0.95	0.05	-0.06	-0.22	0.22	0.22	0.32	2.96	54.03	Female	4				3
16	39	-0.07	0.22	-0.23	0.12	0.46	0.23	-0.36	0.08	0.16	0.08	-1.14	0.34	-0.13	0.34	0.49	3.64	46.99	Male	3			1
17	41	0.18	0.48	0.09	-0.39	0.95	-0.41	0.14	0.55	0.95	0.29	-0.4	0.75	0.28	0.6	-0.04	3.16	47.29	Female	4				3
18	37	0.36	0.12	0.04	-0.49	-0.25	-0.11	1.48	0.33	-0.14	0.76	-1.02	-0.11	-0.4	0.17	0.29	3.5	52.68	Female	1	2
19	41	-0.02	0.64	1.52	0.12	0.12	0.04	0.33	0.11	-0.09	-0.06	0.17	0.77	0.16	0.81	0.58	3.25	48.81	Male	2		2
20	38	-0.17	-0.25	0.72	0.67	0.86	0.23	1.08	-0.63	0.03	-0.36	0.62	-0.47	0.74	0.75	1.15	3.35	41.28	Female	1	3
21	39	0.05	0.6	1.12	0.02	0.33	-0.22	0.68	1.55	0.54	-0.05	-0.71	0.75	-0.21	-0.03	0.14	4.3	47.04	Male	3			3
22	40	0.18	0.51	0.39	1.03	0.89	-0.57	0.9	0.39	1.33	1.17	-0.64	0.24	1.22	-0.2	0.53	3.64	46.92	Female	3			3
23	42	0.35	0.99	0.16	0.68	0.03	0.41	-0.38	0.95	-0.06	0.8	0.49	0.2	0.5	0.3	0.47	3.56	45.51	Male	1	3
24	38	0.51	0.06	0.72	0.28	1.08	0.72	0.9	0.06	0.63	0.84	0.96	0.49	0.66	-0.23	0.05	3.93	55.02	Female	3			3
25	41	-0.71	0.99	0.63	0.57	0.18	-0.17	0.31	0.1	0.18	0.23	-1.21	-0.6	0.52	0.1	-0.1	3.36	48.66	Female	3			1
26	40	-0.21	0.52	-0.22	0.66	0.5	0.55	0.21	0.44	0.79	0.58	-0.58	0.4	0.27	-0.12	0.43	3.08	44.24	Male	2		1
27	39	-0.05	1.02	0.93	0.18	-0.11	0.09	1.73	-0.13	0.7	0.44	-0.87	0.18	0.5	-0.28	0.19	3.07	48.59	Male	4				3
28	41	-0.02	1.02	0.49	0.59	0.2	0.62	-0.37	-0.73	1.06	1.37	0.9	0.05	-0.01	-0.16	-0.38	2.88	44.68	Male	1	3
29	38	-0.89	1.05	0.32	0.18	0.33	-0.05	0.55	1.03	1.08	0.59	-0.11	-0.32	0.16	-0.17	-0.21	3.7	45.83	Female	3			3
30	38	0.65	0.89	0.26	0.36	1.21	0.52	-0.51	1.51	-0.11	0.39	0.68	0.51	0.85	0.01	1.26	3.32	40.4	Female	2		3
31	40	-0.55	-0.41	-0.1	-0.1	-0.18	-0.03	-0.16	1.31	1.21	-0.22	-0.37	-0.74	0.08	-0.16	0.25	3.44	42.65	Female	3			3
32	40	0.36	0.1	0.38	-0.63	0.81	0.11	1.03	0.5	1.55	0.02	0.19	1.56	0.5	0.12	0.59	2.9	39.74	Male	1	2
33	38	-0.07	-0.38	0.1	0.63	-0.49	-0.15	0.8	0.86	0.02	0.37	-0.18	0.84	0.13	0.44	0.78	3.13	50.95	Female	1	2
34	42	0.7	0.83	0.07	0.14	0.42	-0.39	0.35	0.07	1.35	-0.01	-0.11	1.13	0.31	-0.57	0.67	2.94	49.57	Female	4				1
35	39	-0.16	0.66	1.12	-0.3	0.69	-0.16	0.15	-0.15	1.53	1.08	-0.5	1.17	0.39	-0.38	0.29	3.41	54.56	Female	1	3
36	38	0.36	1.1	0.64	1.01	-0.18	0.07	0.86	0.38	1.05	1.3	-1.06	0.19	0.41	0.48	-0.02	3.3	45.58	Female	2		3
37	38	0.28	0.56	0.82	1.21	0.81	0.31	0.69	0.07	0.08	0.72	0.22	-0.08	-0.34	0.66	0.13	3.68	48.9	Male	4				3
38	38	-0.26	0.36	-0.11	-0.1	1.04	-0.26	0.29	1.27	-0.06	0.78	-0.27	1.17	-0.54	-0.01	0.24	2.64	38.61	Female	3			2
39	41	0.04	0.62	0.67	0.33	0.46	-0.06	-0.01	0.88	-0.31	1.04	-0.13	1.41	-0.09	0.15	-0.12	3.68	46.12	Male	2		1
40	38	-0.62	-0.13	-0.31	0.55	0.72	-0.6	-0.4	1.15	-0.25	1.19	-0.27	0.05	0.3	0.99	0.08	2.46	51.09	Female	1	3
41	38	-0.49	0.72	0.99	0.15	0.51	-0.56	-0.44	0.68	0.95	0.05	-0.42	-0.42	0.52	0.76	-0.38	3.39	38.56	Male	3			1
42	40	0.56	0.56	0.83	-0.13	-0.47	-0.21	1.25	0.47	1.16	-0.32	-0.87	0.41	1.03	0.4	-0.08	3.52	47.77	Female	1	2
43	40	0.41	-0.02	1.41	-0.25	0.46	0.39	0.44	0.52	0.75	0.29	0.27	0.79	0.75	0.2	0.05	3.38	49.83	Female	3			3
44	37	-0.7	0	0.12	0.07	0.03	0.21	0.23	-0.51	0.89	0.04	-0.91	-0.17	0.71	0.45	1.02	3.07	49.14	Female	3			1
45	39	-0.66	-0.18	0	0.16	0.03	-0.36	-0.34	0.09	0.58	0.68	-0.31	0.44	-0.49	-0.12	0.16	4.5	50.06	Female	3			3
46	39	-0.35	-0.23	1.36	0.28	0.75	0.32	0.8	0.38	-0.17	0.04	0.15	1.15	0.76	-0.13	-0.06	3.19	46.35	Female	2		3
47	38	0.23	0.92	0.35	0.12	0.29	-0.35	0.51	1.04	0.73	0.77	-1.19	0.24	0.01	-0.34	-0.27	3.7	50.68	Female	3			2
48	39	-0.17	1.07	-0.09	0.44	0.54	0.18	0.01	1.41	1.54	0.29	-0.04	0.57	0.01	0.6	-0.58	2.76	49.8	Male	1	2
49	37	0.06	1.08	0.26	1.14	0.98	0.56	1.21	1.23	0.78	-0.23	-1.04	0.72	0.12	0.72	0.38	3.35	50.12	Female	1	3
50	39	0.02	-0.03	0.95	0.84	0.3	0.54	-0.13	-0.33	0.53	-0.6	-0.15	0.61	-0.31	0.37	-0.04	2.63	48.7	Male	2		1
51	42	0.14	0.2	0.05	1.13	0.22	-0.04	0.63	0.29	1.46	-0.09	-0.47	0.23	0.23	-0.12	-0.28	2.69	47.42	Male	2		3
52	38	0.44	-0.62	0.27	0.3	-0.49	-0.3	0.23	0.19	0.88	-0.54	-0.28	-0.7	0.1	0.82	-0.36	2.49	46.66	Female	2		1
53	41	-0.1	0.55	-0.13	0.35	0.4	0.04	-0.66	0.57	0.39	-0.36	-0.01	1.08	0.64	-0.3	0.34	3.28	44.9	Female	4				1
54	40	-0.63	0.71	0.2	-0.01	-0.37	-0.49	1.27	0.77	0.69	-0.34	-1.29	0.35	-0.16	0.16	0.59	2.92	43.22	Male	1	1
55	39	0.01	0.85	0.99	0.28	0.6	-0.61	-0.36	0.58	0.13	0.15	-0.25	-0.18	0.44	0.6	-0.14	4.32	46.23	Male	4				3
56	38	-0.24	0.23	0.76	0.85	-0.43	-0.13	-0.39	0.83	0.17	0.06	-1.18	0.09	0.58	0.17	0.63	3.22	39.2	Female	2		1
57	42	0.19	0.66	-0.62	-0.56	0.47	0.23	1.34	-0.19	0.13	-0.15	-0.17	0.43	0.25	-0.36	0.01	3.54	44.89	Male	2		2
58	37	0.53	-0.27	-0.45	0.9	0.97	-0.07	1.3	0.66	0.2	-0.13	-0.54	0.61	-0.17	-0.46	0.93	3.02	48.38	Female	3			3
59	41	0.12	0.97	0.42	0.35	-0.03	0.62	0.98	-0.1	0.07	-0.44	-0.93	-0.1	0.07	-0.03	0.29	3.65	42.78	Male	3			3
60	38	-0.37	0.3	0.28	0.16	0.68	-0.54	1.37	0.85	-0.03	0.06	-0.15	-0.26	0.49	-0.35	-0.43	4.08	51.89	Female	3			3
61	39	-0.01	-0.13	0.4	-0.31	-0.43	0.12	1.63	1.52	-0.07	-0.15	-0.83	1.28	0.5	-0.38	-0.34	3.57	42.19	Female	2		1
62	42	-0.33	0.56	0.69	-0.03	-0.57	0.34	1.57	1.06	-0.29	-0.26	-0.44	-0.2	0.18	-0.6	0.16	3.48	49.67	Male	4				3
63	39	-0.38	0.43	-0.58	-0.28	0.27	-0.2	0.38	0.99	0.86	-0.31	0.86	0.81	-0.19	0.45	0.41	3.03	49.26	Female	2		2
64	40	0.66	0.53	1.19	0.39	0.75	0.47	0.14	1.88	-0.75	0.61	0.38	0.16	0.06	0.17	0.23	3.57	42.32	Male	3			3
65	40	0.14	0.32	0.06	-0.32	0.57	-0.58	0.68	-0.26	0.4	0.22	-0.71	0.77	0.15	0.08	-0.48	2.46	40.64	Female	1	1
66	41	-0.06	0.4	0.81	-0.07	0.61	0.44	1.08	1.03	-0.27	0.14	-0.61	0.03	-0.14	0.26	0.39	3.86	47.01	Male	3			3
67	38	-0.68	0.53	0.65	0.09	0.64	0.34	0.35	1.03	0.18	0.09	-0.37	-0.36	0.41	0.27	0.2	3.91	48.36	Male	2		3
68	39	-0.2	1.16	0.04	0.63	0.05	0.34	-0.71	0.5	0.94	-0.36	-0.8	1.19	0.45	0.61	-0.32	3.09	38.81	Female	3			1
69	40	0.23	0.24	-0.05	0.28	0.05	0.11	1.34	0.45	-0.1	1.67	0.29	0.98	-0.01	-0.04	-0.26	3.41	50.19	Female	4				2
70	41	0.34	0.96	0.28	0.04	-0.33	-0.17	0.51	-0.13	-0.45	1.25	0.08	-0.51	0.24	-0.62	0.87	2.41	40.39	Male	4				1
71	37	0.75	1.08	0.63	0.39	0.43	-0.63	0.18	0.27	0.34	0.75	-0.7	0.12	0.31	0.6	0.96	3.25	47.7	Male	3			3
72	43	-0.77	0.35	-0.06	0.82	0.26	0.94	0.4	1.47	0.39	1.46	-0.78	1.14	1.39	-0.25	0.42	3.85	44.03	Female	4				3
73	41	0.6	0.05	-0.14	0.69	0.12	0.09	0.96	0.88	0.74	0.26	-0.9	0.13	0.2	0.23	-0.18	2.95	53.98	Female	4				1
74	39	0.68	0.95	0.13	-0.2	1.03	-0.64	0.52	0.43	0.25	0.68	0.68	-0.21	1.12	0.02	0.96	2.66	50.09	Female	2		3
75	41	-0.03	0.14	0.37	0.1	0.53	-0.02	-0.56	0.56	0.13	0.91	-0.12	1	0.33	0.32	-0.25	3.49	45.85	Female	3			2
76	41	-0.34	0.11	0.3	0.06	-0.14	0.26	0.11	1.47	-0.4	0.17	0.36	0.07	0.01	0.98	-0.16	2.84	47.62	Female	3			2
77	41	-0.86	0.01	0.28	1.48	0.41	0.32	0.85	1.2	0.64	0.09	0.19	1.05	0.04	0.48	-0.3	3.43	45.44	Male	2		3
78	36	-0.4	0.4	0.04	-0.07	-0.2	0.05	0.9	0.71	0.43	0.17	0.12	0.25	1.25	0.34	0.26	2.94	44.1	Female	2		2
79	39	0.44	0.76	1.05	0.48	-0.05	-0.22	0.39	-0.04	0.77	1.24	0.83	1.34	0	-0.1	0.03	3.18	46.18	Male	3			3
80	40	0.29	0.87	0.21	-0.22	0.53	-0.11	-0.54	0.02	-0.75	0.31	0.55	0.08	0.86	1.26	-0.13	3.55	46.22	Female	4				2
81	38	-0.63	0.17	-0.01	0.46	-0.21	0.26	-0.05	0.94	0.69	0.07	0.18	-0.21	1.02	0.02	-0.12	2.76	46.23	Male	2		2
82	38	-0.32	-0.42	0.89	0.51	0.09	-0.1	0.14	0.09	-0.06	0.08	-0.08	-0.72	0.73	0.89	0.26	3.8	41.46	Male	1	2
83	37	0.45	0.17	0.27	0.39	-0.2	-0.23	-0.39	0.95	0.44	1.13	-0.66	-0.02	0.81	-0.8	-0.25	3.07	46.28	Male	4				1
84	40	-0.63	0.45	1.72	0.07	1.25	0.14	0.34	0.25	0.32	0.15	0.23	-0.63	0.09	-0.34	0.25	3.14	44	Male	3			1
85	40	-0.12	1.41	1.01	0.34	0.35	0.09	-0.04	0.34	-0.64	1	0.04	-0.05	0.56	-0.29	-0.43	3.35	52.39	Male	1	3
86	40	-0.15	1.21	-0.21	0.07	-0.37	0.61	0.1	1.1	-0.71	-0.45	-1.34	0.47	-0.05	-0.09	-0.7	2.45	50.3	Female	2		1
87	36	-0.48	-0.65	0.62	0.92	0.08	0.63	0.28	0.04	-0.55	0.64	-0.09	0.55	-0.26	0.31	0.15	3.28	39.62	Female	4				1
88	39	0.27	0.18	0.72	0.51	0.53	-0.71	0.39	0.64	1.27	0.51	-1.4	-0.05	0.47	0.23	1.09	3.19	45.84	Female	3			3
89	39	-0.92	0.38	0.31	0.35	0.82	0.22	-0.7	1.77	0.25	0.47	-0.38	0.44	0.49	0.26	0.67	3.27	48.65	Female	2		2
90	40	-0.54	1.1	0.32	1.07	0.82	0.27	-0.01	0.92	-0.26	0.26	0.15	-0.03	0.09	0.07	0.93	2.86	43.85	Female	2		2
91	38	-0.04	-0.17	-0.02	0.35	0.49	-0.18	0.26	-0.46	-0.43	1.08	-1.21	0.37	1.14	-0.48	0.32	3.45	53.84	Male	2		3
92	40	0.32	-0.39	0.61	0.54	-0.15	-0.46	1.51	0.72	-0.48	-0.26	-0.7	0.5	0.24	0.15	-0.18	2.74	46.37	Female	2		3
93	40	-0.47	-0.44	-0.06	-0.01	-0.24	-0.63	0.02	0.03	0.48	0.65	-1.17	1.29	0	0.13	0.5	2.6	41.37	Female	4				3
94	42	-0.68	0.09	0.21	-0.16	-0.18	-0.05	0.07	0.7	0.13	0.35	0.17	-0.12	0.87	0.45	0.73	3.14	39.11	Female	1	1
95	42	0.31	1.63	-0.07	0.23	-0.12	0.11	-0.19	-0.01	0.09	-0.2	-0.62	-0.02	0.66	0.07	-0.45	3.6	47.79	Male	3			1
96	38	0.35	0.08	0.89	1.04	0.77	0.23	-0.25	0.36	0.3	0.6	-0.25	0.7	0.79	-0.6	1.2	3.58	51.89	Female	1	3
97	40	-0.82	0.16	0.69	-0.6	-0.13	-0.48	0.15	0.12	0.82	0.36	0.12	0.42	-0.06	0.16	-0.58	3.78	45.15	Male	1	1
98	41	0.49	0.63	0.66	0.1	-0.4	0.34	-0.09	0.11	0.84	1.07	-0.43	0.25	0.36	0.24	0.28	2.83	48.12	Male	1	3
99	37	-0.48	0.29	0.97	0.42	0.51	-0.45	-0.33	0.99	0.32	0.56	0.07	0.53	0.27	0.64	-0.48	2.69	52.08	Female	2		1
100	39	-0.39	1.67	0.03	0.55	0.3	-0.05	0.48	0.05	1.02	0.58	0.19	0.8	-0.63	0.21	0.47	2.83	48.43	Male	2		3
101	37	-0.67	-0.61	0.89	0.46	0.01	0.68	0.71	2.03	0.63	-0.01	-1.14	-0.58	-0.58	1.03	0.21	3.4	47.79	Male	4				3
102	41	-0.72	0.99	-0.14	0.38	1.22	0.07	1.5	0.69	1.14	-0.03	0	0.94	0.46	1.13	0.26	4.11	46.41	Male	4				3
103	38	-0.05	-0.14	0.56	0.68	0.31	0.37	0.67	-0.32	0.67	0.01	-0.08	0.95	0.17	0.11	0.79	2.7	38.74	Female	3			1
104	40	-0.35	-0.14	-0.42	0.11	-0.64	0.06	-0.12	-0.81	-0.39	0.5	0.44	-0.52	0.71	-0.28	0.73	3.89	44.33	Male	1	3
105	41	-0.06	0.76	0.13	-0.72	-0.28	-0.15	-0.05	0.45	0.23	0.7	0.07	0.66	1.22	0.22	-0.23	3.33	48.95	Male	3			2
106	42	-0.52	-0.65	0.93	0.29	1.34	0.13	0.69	-0.23	0.18	0.57	0.33	-0.31	-0.15	-0.63	0.69	2.61	52.95	Male	4				3
107	40	0.2	0.16	0.28	0.05	0.87	0.26	-0.19	0.98	1.22	0.04	-0.84	0.26	-0.09	-0.79	0.83	3.83	50.63	Female	3			3
108	40	-0.58	0.07	0.81	0.6	0.67	-0.17	-0.53	-0.01	1.02	0.04	-0.85	0.44	0.3	0.06	0.38	3.15	41.68	Male	1	1
109	41	0.13	-0.24	0.75	0.3	0.52	-0.53	0.73	0.91	1.13	0.34	-1.09	0.53	0.29	-0.12	0.33	3.3	53.23	Female	2		3
110	39	0.11	1.66	0.75	0.97	0.62	0.27	0.34	0.24	0.2	0.79	0.86	-0.1	1.3	-0.49	0.45	3.01	42.63	Male	4				1
111	40	-0.22	-0.31	0.81	0.68	0.4	0.5	0.46	0.39	0.29	0.37	0.31	0.37	-0.09	-0.39	0.63	3.63	45.17	Male	4				3
112	40	-0.97	1	1.54	0.52	0.32	0.49	-0.64	0.36	1.18	1.06	-0.7	0.98	0.4	-0.31	0.14	3.43	44.68	Female	2		2
113	42	0.15	0.29	-0.17	0.77	0.45	-0.3	1.69	0.99	0.54	0.73	-0.31	-0.46	1.17	0.95	0.92	3.56	45.46	Female	1	3
114	40	-0.76	0.08	0.34	0.86	0.06	-0.23	1.26	-0.16	0.43	0.22	0.15	0.2	0.36	0.24	0.21	3.61	52.56	Male	3			2
115	43	0.25	0.23	0.02	-0.19	-0.06	0.33	0.8	-0.33	0.15	0.4	-1.08	0.61	0.26	-0.49	0.26	3.81	47.53	Male	1	3
116	42	0.05	-0.31	0.56	0.24	0.27	-0.04	0.29	-0.33	0.79	-0.06	-0.98	0.13	1.28	0.19	0.17	2.95	43.85	Male	1	3
117	39	0.27	1.4	1.52	0.1	0.77	0.46	0.43	-0.13	-0.15	0.27	-0.77	0.15	0.15	-0.07	1.32	3.99	47.71	Female	1	3
118	42	-0.38	-0.27	1	-0.21	0.64	0.15	0.32	1.11	0.47	0.56	-0.91	0.24	-0.05	-0.15	0.44	3.29	45.94	Male	4				3
119	39	-0.16	0.6	0.46	0.07	0.76	0.39	-0.08	-0.49	0.62	0.61	-0.06	0.49	0.42	0.25	0.91	3.52	48.14	Male	3			3
120	41	-0.12	0.37	0.02	0.24	0.23	-0.43	0.39	-0.52	-0.14	-0.25	-0.14	-0.1	1.19	0.06	-0.08	3.77	47.43	Male	1	3
121	41	-0.12	-0.16	0.33	0.2	0.57	-0.51	1.25	0.21	0.07	0.76	-0.21	0.76	-0.62	-0.48	0.41	3.69	51.4	Female	2		2
122	43	-0.15	0.46	0.44	0.22	0.77	1	0.63	1.39	0.35	-0.25	-0.68	0.15	0.06	0.91	0.95	3.65	42.66	Female	3			1
123	39	-0.46	0.36	0.83	0.89	0.13	-0.45	0.6	0.21	0.26	0.92	0.39	0.8	-0.42	-0.59	1.11	3.42	51.71	Male	4				3
124	39	-0.6	-0.52	0.1	0.69	0.09	-0.04	0.63	1.25	-0.05	0.33	0.43	0.07	0.51	-0.37	0.09	2.87	41.37	Female	2		3
125	38	0.07	0.53	0.71	-0.05	-0.09	-0.03	0.12	0.94	0.86	0.21	-0.13	-0.6	0.51	0.46	-0.17	3.35	43.11	Male	3			2
126	41	0.1	0.73	0.83	-0.24	0.79	0.23	0.53	0.69	1.08	0.37	-0.47	0.06	0.09	0.48	0.1	2.89	53.48	Female	2		3
127	39	0.57	1.27	0.63	0.34	0.58	0.4	-0.37	0.33	0.29	0.36	0.09	0.41	-0.01	0.01	0.41	3.3	51.18	Male	2		3
128	37	-0.39	1.13	0.72	0.04	-0.52	-0.17	0.14	0.39	-0.72	0.66	-0.23	-0.44	-0.2	0.17	-0.51	2.86	47.35	Male	1	3
129	36	-0.09	0.15	1.07	-0.49	0.33	0.41	1.17	-0.14	0.56	0.36	-0.26	0.17	-0.13	0.15	-0.05	3.35	46.4	Male	2		3
130	40	-0.2	0.64	-0.1	0.44	0.19	-0.01	0	-0.5	0.17	0.69	-0.42	0.55	0.54	0.2	-0.23	2.99	44.81	Male	4				2
131	40	0.45	0.27	0.74	-0.29	-0.18	-0.52	0.01	-0.26	0.12	0.39	-0.6	0.51	-0.17	-0.3	0.87	3.08	48.29	Female	4				1
132	38	0.17	0.87	0.16	0.83	0.81	-0.77	-0.11	0.23	0.04	-0.53	-0.07	-0.75	0.12	0.02	0.32	3.02	53.81	Male	3			3
133	39	0.2	-0.11	0.31	0.64	0.28	0.2	0.31	0.22	0.47	0.92	-1.24	0.72	0.33	-0.44	-0.51	2.66	49.09	Female	3			2
134	41	0.28	0.59	0.3	-0.24	0.78	-0.07	1.08	1.99	0.96	0.06	-0.53	0.31	-0.44	0.59	1.31	2.77	43.57	Male	4				3
135	40	-0.42	0.74	0.77	0.81	0.38	0.64	0.11	0.3	-0.55	0.05	-0.55	-0.34	0.31	0.29	0.09	2.93	43.49	Male	4				1
136	41	0.4	0.46	0.29	0.8	0.27	0.27	-0.03	-0.79	0.52	1.39	-0.12	1.18	0.68	0.83	-0.18	2.64	55.9	Male	4				3
137	38	0.42	0.81	-0.34	-0.29	0.73	0.2	0.41	-0.12	0.46	-0.12	-0.83	0.38	-0.3	0.04	0.5	3.69	47.49	Female	4				2
138	41	-0.05	0.49	0.61	-0.71	0.43	0.02	-0.21	0.44	-0.1	0.3	-1.13	-0.04	-0.61	-0.67	0.5	3.18	45.4	Male	2		1
139	44	0.34	-0.35	1.68	-0.29	0.85	0.5	1.27	0.71	-0.62	0.72	-0.95	0.77	-0.21	0.73	0.39	3.52	53.38	Female	1	3
140	39	-0.92	0.23	0.51	-0.15	0.26	-0.34	0.06	0.03	0.49	-0.29	0.33	0.34	0.55	0.49	0.15	3.91	46.81	Female	2		3
141	41	-0.64	-0.42	0.7	0.28	-0.01	-0.34	-0.2	-0.24	0.54	0.14	0.77	0.46	0.64	0	0.84	3.8	50.56	Female	2		2
142	38	0.05	0.86	0.75	0.96	0.72	-0.6	-0.35	-0.1	0.45	-0.07	-0.67	0.85	-0.14	0.29	0.7	2.96	44.61	Female	1	3
143	42	-0.84	1.81	0.88	0.04	-0.35	0.21	0.38	0.4	1.44	0.07	-0.63	0.06	0.67	0.32	1.13	3.4	46.9	Female	1	1
144	40	-0.02	0.06	1.2	0.47	1.03	0.45	1.04	0.43	-0.11	0.72	-0.65	0.32	0.42	0.01	1.03	2.87	45.35	Male	2		3
145	41	0.71	1.27	0.46	-0.05	1.07	-0.35	0.14	0	1.34	1.58	-0.7	0.19	-0.2	0.06	0.45	3.03	47.5	Male	2		2
146	37	-0.52	0.52	0.65	-0.07	0	-0.1	-0.73	-0.54	-0.56	0.53	-0.37	-0.16	0.47	0.34	0.11	2.48	42.37	Male	1	1
147	42	-0.96	1.31	0.24	1	0.48	-0.2	-0.35	0.53	0.6	0.89	-0.5	-0.38	-0.43	-0.11	-0.49	3.66	42.66	Male	3			2
148	41	0.36	0.24	-0.2	0	1.08	-0.34	1.77	1.54	0.27	1.22	0.65	1.4	0.86	0.6	0.34	3.82	49.27	Female	3			3
149	40	-0.27	0.14	0.55	0.32	0.79	-0.07	-0.31	1.01	0.84	0.58	0.12	0.63	0.38	0.09	-0.15	2.95	44.54	Female	2		3
150	39	0.43	0.75	1.17	0.7	-0.24	0.65	-0.21	0.18	0.51	0.79	-0.34	-0.28	0.27	0.23	0	3.49	54.1	Female	2		3
151	42	0.01	0.98	-0.36	0.77	-0.38	-0.15	0.81	0.83	0	0.53	0.01	-0.1	-0.11	-0.12	0.37	3.99	50.14	Female	4				3
152	37	-0.58	-0.55	-0.55	-0.48	0.43	-0.04	0.15	-0.25	0.48	0.42	-0.6	1.14	1.21	0.3	1.03	2.66	41.97	Male	1	1
153	38	-0.49	1.57	0.18	0.67	0.35	-0.1	0.15	1.99	1.19	-0.15	-0.56	0.09	0.41	0.16	-0.1	4.21	39.05	Male	2		1
154	39	0.44	0.36	0.4	0.56	0.33	0.26	-0.2	0.77	0.88	0.59	-0.41	0.51	0.56	-0.11	0.29	3.79	42.91	Male	3			3
155	41	0.08	0.33	0.46	0.23	0.54	0.2	1.19	-0.74	0.48	0.37	-1.41	-0.42	-0.01	0	0.64	3.73	44.37	Male	1	3
156	40	-0.51	0.25	-0.13	0.67	0.84	-0.37	-0.52	-0.09	1.33	0.28	-0.35	1.02	-0.03	0.24	0.23	3.32	52.91	Male	1	2
157	38	-0.78	0.49	0.38	-0.03	-0.17	-0.18	0.23	0.4	0.96	0.68	0.01	0.06	-0.06	0.06	0.31	3.35	44.19	Male	3			3
158	38	-0.28	1.1	-0.32	-0.19	0.11	0.66	0.21	-0.17	-0.6	0.94	-0.91	-0.4	0.55	0.07	-0.75	3.54	48.61	Male	4				2
159	41	-0.89	0.33	0.64	0.91	0.04	-0.36	-0.32	0.73	-0.21	-0.11	0.07	0.14	0.19	0.27	0.09	3.34	50	Male	1	3
160	41	-0.57	0.12	0.69	0.78	0.17	-0.22	1.14	0.28	-0.51	-0.26	-0.56	0.09	0.13	0.55	0.56	2.97	43.32	Male	4				3
161	39	0.08	-0.15	0.77	0.68	0.87	-0.19	-0.43	0.33	-0.31	0.55	-0.37	0.24	0.14	-0.09	-0.73	2.92	45.28	Male	1	3
162	37	0.56	0.89	0.38	1.09	-0.08	0.98	1.62	0.06	0.26	-0.25	-0.32	-0.36	-0.32	0.61	0.33	3.43	49.87	Female	3			3
163	37	-0.42	0.43	0.84	-0.41	-0.31	0.34	0.11	0.3	0.31	-0.03	0.85	1.14	0.19	-0.72	1.02	3.25	41.26	Female	4				2
164	42	0.25	1.15	0.96	1.19	0.04	0.5	0.99	0.43	-0.18	0.02	-0.1	0.9	-0.03	0.48	-0.16	3.11	48.5	Female	2		1
165	41	-0.34	0.24	0.47	1.16	0.44	0.57	0.44	-0.7	0.88	0.28	-0.25	1.2	0.24	0.21	0.1	3.61	49.64	Female	4				3
166	40	0.15	1.42	0.36	0.93	0.7	-0.78	-0.67	1.54	0.8	0.59	-0.39	0.19	0.62	-0.66	-0.51	2.55	41.6	Female	3			1
167	40	-0.33	0.73	1.05	-0.58	1.35	0.51	-0.29	1.25	-0.3	0.95	-0.31	0.8	0.22	0.23	0.98	3.41	44.92	Female	2		3
168	40	-0.83	0.57	-0.09	0.49	0.24	0.38	0.77	0.18	0.19	0.15	-0.2	0.25	0.34	0.59	0.81	2.84	53.09	Male	2		3
169	41	-0.63	0.8	0.01	0.14	0.07	-0.55	0.74	-0.64	0.11	0.01	-1.2	0.26	0.6	0.69	-0.11	2.64	50.68	Male	4				1
170	39	0.12	-0.49	1.47	0.48	0.23	-0.1	0.27	1.22	0.22	0.78	-0.87	0.32	-0.07	-0.23	0.1	2.98	44.27	Male	1	3
171	39	0.08	1.55	1.29	0.32	-0.16	-0.15	0.42	0.71	0.24	-0.41	-0.3	0.68	0.01	0.62	0.31	3.68	48.96	Male	4				2
172	43	-0.48	0.42	0.43	0.02	-0.08	-0.24	-0.13	0.22	0.14	-0.08	-0.95	0.17	-0.08	-0.39	-0.01	3.79	50.25	Female	1	2
173	38	-0.73	1.31	1.6	0.59	0.86	-0.21	0.74	-0.29	-0.04	0.21	-0.48	0.42	-0.32	-0.11	-0.16	4.48	52.64	Female	4				3
174	38	-0.07	-0.18	0.36	0.58	0.44	0.47	0.28	0.46	0.93	0.96	-0.54	-0.16	0.12	0.64	0.25	3.48	43.06	Female	2		1
175	39	-0.49	0.44	-0.22	0.4	0.53	-0.22	0.14	0.13	0.61	0.53	0.48	1.34	0.67	-0.38	0.73	3.65	49.31	Male	4				3
176	43	0.04	0.04	-0.4	0.34	0.52	0	1.41	-0.1	-0.62	0.46	-0.39	0.34	-0.14	-0.26	-0.54	3.74	42.45	Female	1	2
177	36	-0.48	-0.18	1	0.15	-0.18	0.84	0.79	-0.23	0.65	0.69	-0.69	0.37	0.55	0.36	0.12	3.61	44.51	Female	2		2
178	42	-0.43	0.96	0.87	0.2	0.6	0	1.91	1.47	0.59	0.1	-0.08	-0.62	0.95	-0.32	0.68	3.47	52.97	Male	2		3
179	37	0.64	1	0.84	0.22	0.22	-0.64	1.27	0.27	-0.3	0.68	-0.01	0.98	0.18	0.66	1.26	2.97	44.16	Male	3			3
180	37	-0.37	0.17	-0.36	0.15	0.66	0.92	0.48	1.16	1.24	0.41	-0.08	0.43	0.08	-0.18	0.44	3.29	44.6	Male	2		1
181	39	-0.42	0.52	1.79	0.09	0.12	0.27	0.23	1.06	0.42	0.08	-1.03	1.02	0.6	-0.7	0.15	2.93	46.52	Female	4				3
182	40	-0.49	-0.6	-0.07	-0.18	-0.49	-0.12	0.55	0.18	0.52	0.65	-0.77	0.45	-0.38	-0.35	0.07	3.55	48.49	Male	1	2
183	40	-0.47	0.75	0.73	0.32	-0.18	-0.4	-0.31	-0.38	-0.4	0.39	-1.12	1.58	0.23	0.17	-0.25	3.47	39.44	Male	1	1
184	38	-0.14	-0.33	-0.08	0.52	-0.06	-0.61	0.02	-0.4	0.17	0.67	-0.2	0.32	0.64	0.28	0.43	3.06	42.78	Female	4				1
185	38	-0.72	0.74	0.37	0.53	-0.18	0.81	0.51	0.17	0.49	1.49	0.31	1.32	0.38	0.3	-0.16	2.56	48.8	Male	3			1
186	38	-0.39	-0.37	0.37	0.56	0.12	0.06	0.25	0.31	0.43	-0.09	-0.42	0.54	-0.02	-0.25	-0.07	3.55	48.12	Male	3			2
187	38	-0.88	0.21	0.64	-0.68	0.26	0	1.13	1.01	0	-0.22	-0.02	1.42	0.07	-0.17	0.69	2.41	48.06	Male	1	1
188	37	-0.58	-0.59	0.37	-0.65	0.76	0.58	0.76	0.03	1.2	1.09	0.54	1.15	-0.17	-0.37	-0.36	3.61	50.74	Female	1	1
189	41	0.18	1.27	0.47	0.54	0.95	0.54	0.97	1.86	1.64	1.49	-0.64	1.02	0.36	0.12	0.48	2.82	50.04	Female	4				2
190	40	0.56	0.39	0.49	0.22	-0.05	0.16	1.46	-0.42	0.01	0.29	-1.35	0.22	-0.39	-0.26	0.31	3.32	44.41	Female	1	3
191	40	-0.33	-0.31	0.64	0.59	-0.01	0.53	1.14	0.15	1.29	0.26	0.53	1.68	0.13	-0.5	-0.1	3.11	44.17	Female	3			3
192	40	-0.63	0.48	0.92	-0.46	0.68	-0.24	1.09	0.65	0.86	-0.65	0.46	0.92	0.22	-0.27	0.23	3.1	47.67	Male	1	1
193	39	-0.55	0.51	0.15	0.17	0.23	0.08	0.02	0.3	1.64	-0.57	0.62	1.34	0.08	0.22	-0.03	3.69	44.57	Male	2		3
194	38	-0.51	0.42	0.54	0.5	0.51	-0.08	0.47	0.53	-0.23	-0.13	-0.94	-0.03	0.47	0.89	0.41	3.59	39.28	Female	3			1
195	40	-0.24	0.23	0.75	0.79	0.77	0.55	0.95	-0.57	0.75	1.55	0.71	1.54	-0.24	0.83	0.02	2.88	45.85	Female	1	3
196	38	-0.42	1.55	0.58	0.42	0.08	0.38	-0.21	0.88	-0.41	-0.42	-0.35	-0.56	-0.03	-0.14	0.41	2.47	36.63	Male	3			2
197	37	-0.64	0.45	0.36	-0.03	0.82	0.25	1.53	0.66	-0.37	1.21	-0.24	1.25	-0.31	0.12	0.31	3.38	46.57	Male	3			2
198	37	-0.66	0.66	0.06	0.85	0.21	0.24	0.55	1.37	1.76	0.06	0.19	-0.5	0.34	-0.46	-0.48	3.22	44.72	Male	3			3
199	38	0.54	0.61	0.46	0.74	-0.13	0.38	1.84	-0.43	-0.29	0.41	0.02	1.62	1.07	0.11	0.96	3.71	49.89	Female	2		3
200	40	-0.95	0.57	0.43	0.16	0.28	-0.49	1.28	0.33	1.25	0.71	-0.98	-0.21	0.29	-0.3	0.48	3.61	40.75	Female	1	2
201	40	0.5	1.45	0.96	0.61	0.64	0.27	0.34	0.22	1.15	0.98	-0.33	0.71	0.18	-0.25	-0.67	3.01	40.48	Male	4				1

## Sheet: FOOD INTAKE
Rice	Fruit	Milk and dairy products	Poultry meat	Vegetables	Beans and nuts	Algae	Domestic animals	Marine products	Cereal	Soup	Flour product	Potato	Eggs
328.116	164.476	412.722	24.9943	328.598	28.0747	12.8205	98.444	27.5868	24.2787	101.281	64.8146	22.6162	57.6255
373.119	223.961	221.022	81.8892	263.26	34.3431	16.1287	221.721	22.764	27.9621	43.7323	20.0664	30.0039	65.2637
268.56	70.138	103.611	52.14	219.384	27.0532	11.4835	266.719	75.947	55.2155	455.24	103.936	24.7124	55.9306
447.061	88.9377	41.5448	64.5423	363.428	25.6227	17.5269	182.888	87.8295	36.5478	186.735	45.1681	23.4225	53.0785
254.36	212.96	35.751	39.124	195.802	25.3469	13.9646	190.904	12.0982	13.9984	11.3935	12.2718	23.0738	8.28647
257.501	373.66	122.772	55.7633	260.551	40.1156	6.43382	250.538	45.0829	28.298	34.9681	140.557	23.8384	66.8682
200.679	120.988	203.78	55.0609	475.167	33.8176	10.5433	287.42	27.0755	72.5302	168.468	78.9785	24.9033	58.1334
172.921	289.725	355.051	58.332	101.078	40.7048	18.2688	154.866	80.0735	47.4202	240.581	67.6895	11.3409	5.65295
200.195	208.185	126.979	61.7435	171.296	36.2098	7.02365	154.7	43.8662	33.6411	249.842	92.2375	25.2179	23.5962
150.982	103.314	250.061	20.3971	247.763	35.9223	16.5322	169.886	90.7718	35.4683	185.894	182.368	25.8539	29.1958
326.06	305.047	411.972	30.8284	552.914	45.9025	21.0789	310.487	49.5255	55.3355	410.029	83.9252	33.0089	35.8206
110.166	85.1163	33.5212	11.9061	381.47	43.1556	15.8971	207.786	51.943	60.6993	228.561	155.574	33.2238	44.7981
121.536	240.972	180.096	64.0629	289.151	37.6513	8.36659	42.5728	104.15	55.9757	68.1669	28.2149	20.5412	74.5526
59.6043	15.5669	28.8502	11.359	441.838	39.7516	18.2093	207.613	23.3507	34.778	353.565	53.1156	8.50157	7.23884
327.409	81.3292	206.342	113.533	31.0725	20.1915	5.25183	21.177	14.8607	12.7941	26.1318	9.78851	37.798	76.7558
207.997	328.039	111.739	20.3363	373.725	33.4349	8.00671	101.771	66.5041	73.2738	235.359	26.3327	16.6237	58.0952
291.643	31.1753	287.105	57.098	215.617	29.6002	7.43589	146.479	66.4696	80.1803	398.053	44.6855	46.4714	87.3185
316.157	111.853	349.668	89.2246	277.369	34.2331	8.27573	92.2839	60.454	25.1772	97.845	75.3607	28.3506	10.1372
233.141	136.126	203.953	67.3144	396.6	38.2201	9.43296	273.701	79.9358	54.7462	176.233	97.2419	18.8295	64.4603
491.146	449.57	631.574	125.955	27.6921	19.6992	6.1121	15.8407	36.1361	47.3176	26.6795	60.3998	32.8906	22.7248
205.269	352.441	110.84	46.0542	403.243	40.3612	11.3859	193.719	45.2383	70.3759	354.551	198.34	33.4948	40.4588
194.869	105.465	140.008	42.4902	184.809	38.2844	10.9939	251.163	57.3795	81.4528	120.174	163.373	19.1766	54.5271
567.404	566.992	480.439	155.298	23.5523	21.8838	6.10041	13.0853	41.3713	46.8498	446.548	94.1554	21.9548	9.65903
456.501	139.997	50.8036	15.0262	210.497	37.1999	10.5018	244.237	124.279	104.776	495.004	214.103	30.7081	16.0277
337.059	240.127	110.326	16.3278	302.015	36.6079	12.4335	150.572	80.4992	69.4854	57.626	80.094	21.7334	56.5949
68.0701	11.289	27.1562	7.16065	370.579	32.8858	13.7863	195.828	64.0078	47.8214	100.923	24.3237	30.8068	28.999
421.154	250.347	194.458	63.4151	474.198	24.8004	9.11088	133.452	79.2467	19.7391	43.8791	111.298	32.5092	55.0437
573.13	468.861	475.759	124.976	363.68	35.9164	17.7646	208.96	32.0433	28.8049	124.15	17.4658	19.081	52.6654
291.346	53.477	243.042	72.3551	345.517	37.3957	11.4068	126.701	79.8835	66.7864	320.735	143.547	33.2096	8.1638
305.98	318.441	249.579	22.6392	587.439	57.204	21.5036	378.321	30.8266	73.9331	393.64	135.585	16.806	16.3792
373.761	145.858	122.352	49.7779	303.976	32.7022	17.9129	149.958	50.2506	63.3311	439.736	162.286	34.0145	48.333
343.991	182.985	213.645	79.236	176.348	40.5484	17.9591	168.759	44.8253	41.8021	279.63	40.1574	19.6314	42.9114
294.33	197.408	245.019	115.78	218.469	39.6942	14.1234	174.909	52.2137	39.1617	383.594	72.3352	26.1367	43.4959
229.87	27.2308	111.611	74.5276	278.309	33.9223	15.5615	88.5472	10.9046	15.7455	8.45544	13.2414	30.3588	18.288
344.931	205.644	362.742	72.8779	223.257	37.6587	10.7554	189.543	64.9908	65.1512	77.972	29.7798	26.8899	16.9531
211.445	53.5592	68.6855	56.6613	538.531	41.6834	15.8753	173.975	37.4182	64.5913	132.168	46.3905	19.3342	14.3566
204.091	164.407	372.112	86.4304	168.66	36.56	16.1245	260.909	59.5028	43.3435	256.399	99.4419	35.3609	69.0335
208.642	107.4	272.136	12.9751	175.34	40.8182	17.0324	73.8367	102.694	50.0851	325.332	68.2512	16.508	37.2204
388.613	63.7074	61.1663	56.7619	271.609	34.1778	19.9954	127.877	78.6948	55.7596	47.0977	52.4595	21.8878	46.3014
437.35	329.597	218.391	59.9936	315.094	44.0702	12.1222	112.638	67.6109	33.3919	42.5592	109.661	20.2387	19.6378
260.463	192.216	293.016	17.2007	92.0909	34.5133	15.49	147.794	53.4769	47.7653	356.132	60.2116	25.2942	29.2795
360.4	287.396	291.077	30.9841	407.522	32.6756	13.99	148.458	24.9799	33.2253	282.943	136.7	27.1399	62.4959
257.328	153.114	294.572	38.3552	408.993	36.6563	19.8729	90.9153	145.791	97.3453	528.657	239.315	35.3013	35.0138
78.7531	17.616	14.9279	10.8523	530.048	25.5183	14.2017	35.5747	60.5	57.9412	284.105	52.7437	12.4194	7.3403
62.9611	12.2124	13.1387	7.1504	453.186	32.0271	20.3667	56.0662	79.7267	58.8112	181.895	191.32	32.6466	63.8167
389.287	318.257	368.911	28.7309	562.69	46.7595	25.0325	307.009	22.0172	64.5685	83.0225	17.9681	26.3989	61.1828
176.032	164.755	319.166	66.5186	486.182	35.0212	13.8957	210.613	56.1479	64.0524	402.309	80.0678	18.2661	22.0878
204.905	77.6661	355.911	118.285	259.4	41.281	12.403	182.598	71.7015	27.4223	423.186	15.2693	33.4772	27.1203
549.421	753.464	497.969	169.999	137.24	42.3794	17.9934	42.6466	66.7197	27.1957	44.4717	67.2096	19.6389	44.9605
144.378	155.677	153.061	11.731	209.006	37.1745	16.0782	250.075	12.7192	9.27011	3.6197	9.26037	25.3891	17.8825
103.063	182.463	312.364	34.1864	269.569	36.2352	16.6123	296.749	42.5498	52.6394	273.784	52.0985	17.6319	28.0623
299.465	70.9079	53.6593	113.597	138.798	44.9602	13.7434	128.416	63.7657	59.1647	39.4459	36.8302	14.9021	6.81047
189.449	93.9835	294.778	45.5132	184.604	37.4676	16.5882	86.3894	39.0563	64.0841	125.83	73.5177	29.8358	33.7278
342.545	223.397	223.786	39.776	161.253	30.6159	13.0499	238.882	67.8936	33.0898	67.501	14.6703	21.0406	38.258
185.962	47.2592	330.266	31.3369	448.22	32.931	15.6078	100.812	53.0114	23.2996	105.831	45.5895	27.151	69.4463
220.447	29.3551	102.158	49.4916	327.218	29.088	17.2364	260.423	35.1405	47.9488	376.103	56.5807	22.9724	62.0489
198.123	22.0984	219.592	21.2109	470.252	41.1484	10.7026	171.381	34.3906	57.3465	168.298	33.125	19.8997	31.3268
190.276	374.194	232.836	91.5382	239.938	39.6215	8.82399	119.518	114.342	86.2015	473.842	247.593	24.0715	8.81707
309.641	329.756	84.0576	22.9234	372.621	37.4771	10.4114	235.135	72.4631	58.1152	189.94	189.658	27.1632	35.8632
218.756	294.66	116.067	112.397	123.707	45.0611	17.3715	140.983	83.0489	68.8504	265.754	120.804	30.0436	55.9003
289.978	34.5681	152.802	113.072	114.256	31.8572	18.2994	241.858	70.7356	45.5682	119.802	73.3292	20.8314	18.82
222.734	120.656	186.107	50.3997	92.1619	33.985	17.0456	115.153	88.2922	41.6304	142.454	67.6561	35.2477	49.9447
191.296	88.9713	397.361	55.7051	411.333	31.3686	14.9693	240.157	44.4159	59.4297	444.893	29.8418	26.7843	32.054
487.889	399.842	507.323	125.083	109.347	37.084	9.89526	232.052	127.45	81.0274	461.289	236.031	20.5536	50.839
416.114	246.712	76.5872	70.8002	142.411	33.4377	19.5294	188.19	42.4284	21.8352	68.3326	75.1312	33.5265	24.9078
216.605	55.7289	323.263	32.7324	442.873	37.1032	7.19057	230.214	94.9998	66.0923	194.365	119.891	32.0423	49.2659
69.4272	14.3057	22.9061	8.47082	498.54	34.3452	13.7022	249.144	16.2125	37.5724	276.018	30.9099	31.8121	52.2395
342.675	144.211	266.412	12.2793	232.327	34.4712	13.1398	245.116	97.6645	28.6546	141.144	141.197	28.6571	34.8226
384.913	152.636	219.755	35.0076	250.392	38.3254	16.6313	130.165	51.3931	63.0201	164.294	128.05	22.8622	65.7946
188.299	176.464	86.4753	74.3939	244.375	41.3308	12.0577	150.434	64.4095	31.7225	327.801	42.7353	24.7288	59.1133
456.827	331.393	350.019	42.5215	65.446	22.1183	9.4232	12.5157	147.03	106.386	466.941	229.225	25.3962	72.8242
193.021	278.443	185.383	12.9004	148.073	36.113	15.6621	289.236	37.854	54.9272	349.314	46.3963	46.7514	77.656
204.748	23.3835	79.7886	22.9006	245.28	24.4438	19.7205	142.098	34.7325	40.2401	140.189	56.5929	21.7303	50.9925
181.49	108.806	203.401	81.2342	614.062	57.0598	31.8562	325.256	44.1617	49.1552	444.346	45.0428	14.5492	0.897625
306.14	223.52	34.4889	98.82	351.702	44.1514	8.59738	107.64	36.928	64.2826	198.449	204.19	12.5239	5.24217
323.56	164.511	247.898	93.6368	394.32	26.701	10.635	225.067	67.775	78.4541	249.429	90.0613	25.7019	20.4505
335.781	103.417	224.046	93.223	455.857	39.9971	15.5134	242.827	42.4615	65.895	132.887	14.6595	25.0124	29.8443
480.608	127.065	125.21	67.7799	439.707	29.553	13.9639	271.028	9.10027	2.38375	8.95112	13.5956	22.7643	25.4298
280.051	250.202	210.836	90.6654	233.595	29.2991	16.8619	130.437	131.103	93.4474	565.749	262.544	34.8178	32.5514
247.197	77.1584	390.533	45.3615	401.564	43.7894	7.44006	95.3043	88.6177	53.2975	39.0965	118.13	26.7316	53.1481
225.1	311.361	341.943	57.2253	452.671	30.0764	14.2747	276.102	25.7385	47.4286	104.544	97.774	25.8353	61.6166
231.178	169.813	246.803	118.615	334.578	35.314	7.38836	295.984	107.053	51.0107	55.797	88.0418	20.4008	60.049
87.0105	204.319	180.019	69.5577	199.731	33.962	10.4915	94.7827	52.8841	43.9786	161.319	135.972	33.6753	16.8777
199.387	206.581	286.293	30.9983	186.555	24.9683	14.1605	141.583	57.6407	53.8931	147.624	89.8933	26.2648	11.1906
483.122	429.975	466.234	157.188	579.915	49.5496	25.731	317.521	100.486	29.9583	369.753	94.1249	28.5581	38.5436
294.568	215.568	99.1391	45.4962	458.075	35.719	12.4859	81.6864	31.8212	67.1751	82.0381	89.4959	24.0979	7.84752
146.775	80.425	91.8986	45.1081	363.848	32.5764	11.445	116.317	74.1802	35.1405	56.0994	122.602	27.268	42.877
354.083	54.9575	41.2262	99.2953	465.346	32.5672	11.8802	58.6078	69.9696	77.6705	257.222	89.7303	33.1391	39.1641
341.073	204.2	114.044	74.0091	435.954	39.1181	16.8432	131.855	38.0281	46.717	37.5571	36.0443	31.4185	48.0829
383.17	27.3772	268.133	16.0877	291.638	32.04	18.2626	234.056	50.078	49.2248	70.8062	27.6605	34.1906	36.715
171.259	228.829	89.1078	100.417	389.183	39.5453	14.6024	256.687	33.543	51.3432	314.033	128.852	25.4929	34.166
155.149	46.5403	278.218	113.4	509.902	44.9623	20.5417	60.9192	73.2479	55.8763	230.485	133.56	32.4584	13.4131
202.147	166.733	371.656	98.6672	187.38	39.1068	20.0598	145.557	90.4806	50.7799	392.373	63.971	40.6754	85.8782
393.116	96.721	212.349	65.2863	272.98	42.9668	16.6883	35.4791	71.9364	28.2003	37.4454	46.1597	28.1369	28.3405
304.949	60.5895	138.55	49.8296	284.871	42.0333	8.00935	174.187	48.8673	52.5203	79.5803	123.706	19.0649	32.3482
594.629	527.099	503.315	178.702	363.332	36.8027	18.7315	164.724	75.7507	72.048	149.861	83.9304	31.7352	31.6247
284.105	89.3517	287.33	98.113	243.441	28.2728	13.5314	29.6129	32.6966	43.2391	77.0925	121.881	21.9368	27.7913
531.899	532.173	424.42	163.273	192.295	33.2844	12.9604	75.9774	16.2484	65.32	103.09	131.387	10.6732	2.48882
258.567	146.503	203.736	56.6149	302.05	39.7715	15.6429	88.4572	30.2621	58.8844	187.359	55.2049	23.1516	49.586
175.501	72.7274	263.793	69.2332	532.375	27.4874	14.4978	279.421	17.4912	53.6253	454.455	54.6612	29.9431	25.6404
380.454	81.5228	306.457	62.8477	208.092	34.8342	12.9849	158.974	109.062	22.8052	298.219	134.225	36.6268	75.1891
59.0592	10.3616	17.3417	7.57518	297.853	30.7611	17.927	170.068	12.8224	16.6307	7.795	9.55641	36.5984	85.5793
290.692	23.1775	111.518	17.2792	132.097	28.375	14.9151	67.3206	63.2932	52.0949	260.971	68.9159	26.1972	22.9939
409.209	254.938	186.611	104.4	333.932	30.6735	18.8772	125.521	53.1514	71.3922	112.207	164.917	34.2596	46.5056
229.094	161.382	54.0307	74.9133	311.753	35.1743	13.0057	165.607	81.5051	49.3291	86.4201	194.655	34.0894	27.5323
197.003	108.212	123.073	70.463	537.825	36.778	14.3492	66.0181	57.0272	23.2871	118.877	73.7222	31.6456	57.2083
275.433	27.5917	103.034	112.821	231.162	36.4521	13.0196	232.837	29.8016	75.7623	359.823	212.404	28.8579	33.9815
372.195	231.591	237.64	21.6591	174.616	26.7301	18.714	82.8049	18.7087	55.3949	60.7093	33.4447	28.8758	22.7577
24.7101	12.537	16.0252	8.87985	655.094	46.8231	22.5439	304.875	67.6028	31.8843	200.986	198.077	36.8105	78.9576
285.313	31.505	210.372	101.261	319.604	40.1842	12.9761	105.81	93.7594	23.3821	77.0574	77.0763	34.4166	26.6023
349.24	41.6333	248.01	18.2597	427.848	24.6287	15.8175	80.9793	90.008	35.8426	150.104	103.762	35.607	40.9294
190.027	100.035	147.284	68.8743	481.807	30.6701	19.9747	105.092	57.8055	25.0263	347.788	160.834	27.3751	31.2527
330.769	284.85	381.128	56.5994	200.216	38.5855	14.9593	24.8975	33.6262	67.5167	234.175	139.314	26.6824	52.0451
153.134	251.896	133.292	12.2046	475.763	24.5151	14.3555	37.2095	73.9955	38.0603	134.495	199.393	19.9156	26.7539
522.724	514.039	470.878	139.419	323.679	29.4044	13.3056	166.714	34.4095	42.8658	223.168	65.5628	27.9082	64.3611
425.106	243.635	195.783	100.155	242.647	31.7074	7.74043	194.488	83.913	47.4932	117.148	104.201	24.0651	64.6422
552.74	505.166	470.878	159.079	358.658	33.1848	14.0649	225.595	28.9609	34.3951	336.89	74.9764	24.5258	71.5339
218.574	101.829	249.893	75.0591	147.108	26.5866	12.5407	37.1599	56.2923	67.4225	205.562	13.7518	28.6041	63.9099
298.59	154.955	155.645	42.7301	209.186	31.9015	12.964	252.666	72.3061	59.1427	408.404	188.276	18.5225	34.9953
564.098	469.655	433.868	136.259	144.15	33.0778	9.62554	191.211	60.4183	26.0353	140.245	138.611	25.4189	47.8996
273.044	151.597	411.614	35.2722	387.979	36.1945	11.6339	278.308	37.1138	44.9966	419.207	28.2149	19.8139	42.3076
171.864	258.49	239.645	85.7454	83.9731	22.0273	4.79725	13.1324	91.9965	32.2445	188.695	146.441	24.3181	47.313
194.652	326.905	266.05	70.8401	136.357	30.6646	17.6176	187.074	87.2587	27	290.067	69.4512	28.8644	64.28
399.27	85.8455	332.807	77.4745	475.167	32.5526	14.9815	278.54	35.3788	39.7382	271.374	138.909	26.6318	70.7949
120.49	86.4257	96.1351	40.4482	166.379	39.2011	19.7205	113.953	65.1063	73.3302	169.588	101.279	34.1518	26.2143
189.356	271.574	107.386	124.96	478.214	40.2571	19.9246	218.768	15.4938	41.6893	104.669	175.042	23.9194	69.0514
229.531	68.2678	123.753	64.132	610.457	45.7782	20.7817	308.51	85.2365	49.3541	297.743	26.4658	12.403	6.16553
322.222	107.362	396.638	118.124	520.215	29.2502	10.6813	243.208	28.222	50.8118	141.378	81.5325	20.3829	33.6307
259.399	19.7002	34.4773	20.2035	629.614	45.3781	24.5899	318.638	72.991	68.9689	250.305	173.112	22.5684	58.0055
231.798	283.226	84.5729	36.9275	401.845	39.7072	13.9603	183.171	41.0119	29.9196	174.786	188.661	28.4852	62.6719
183.687	143.54	224.687	34.1275	202.933	29.0345	14.6735	228.804	24.1497	14.8312	13.7832	8.39564	21.6439	49.23
160.15	179.648	135.542	67.9801	268.88	32.9085	9.62554	158.387	81.39	79.9108	378.415	118.901	19.3211	35.0677
313.957	172.08	217.017	68.5503	340.433	26.233	13.7508	211.878	96.6952	61.5399	67.5568	120.01	30.9118	31.1557
482.595	371.964	72.2266	40.2326	433.502	39.0521	19.9224	186.845	19.7716	43.6272	395.455	151.173	35.9787	88.252
210.113	29.9785	234.346	56.0771	180.126	31.0384	15.934	167.907	14.9764	47.8214	106.897	161.445	32.6947	29.1725
440.838	303.593	243.952	22.6618	97.8545	23.6922	15.2924	148.368	24.6145	34.6005	294.146	106.978	36.8086	80.1343
172.408	133.728	225.034	62.0427	448.12	24.0038	14.8927	168.347	31.7214	59.0517	40.0999	36.4812	25.1976	72.7461
235.702	74.5613	30.7618	99.0127	444.681	24.9354	14.073	223.73	35.1467	33.7374	383.854	77.4728	18.2609	59.7516
532.016	394.372	544.58	147.496	279.876	37.5552	14.8599	99.8316	20.6769	63.9186	133.269	132.663	24.0593	21.2997
343.403	68.033	253.364	21.9323	452.465	43.9494	20.4601	32.0488	32.2346	40.038	199.598	20.8071	17.5855	34.3931
370.288	243.738	201.107	13.4109	348.955	40.795	16.779	116.723	36.7988	65.498	57.5352	20.4401	34.9467	22.2325
444.898	221.053	140.143	107.96	443.783	36.0785	14.6155	149.046	19.1243	67.8445	269.859	124.629	27.3233	30.6673
400.383	29.5632	218.543	83.8734	290.109	27.5466	17.4339	99.8811	34.2361	43.1194	127.475	32.2715	28.1186	32.0049
95.952	159.397	201.15	70.3158	600.147	46.499	26.6684	308.689	51.1728	48.9549	235.064	51.6724	34.3684	28.0366
235.82	53.1235	38.1427	62.4529	466.203	33.3924	10.9093	292.234	110.868	19.7222	28.5123	83.8065	32.4814	32.7863
275.224	164.268	258.918	64.8452	339.042	28.4842	13.4445	182.888	58.877	30.7455	27.201	106.553	17.2688	28.7841
36.4338	16.5378	15.6029	10.5908	305.981	39.241	10.7446	145.294	69.9143	39.1916	357.912	131.056	25.4194	34.7334
398.351	388.791	119.618	68.1265	444.354	44.4835	17.9129	147.22	214.52	126.736	411.882	214.225	25.8002	49.091
280.229	141.049	188.221	50.8202	526.771	36.7948	14.3869	213.901	92.0556	55.98	72.0008	97.0053	10.3238	4.41179
443.493	249.661	61.3551	62.7711	360.757	41.6399	19.6343	226.715	72.4545	29.8186	222.789	41.9423	20.8216	37.6112
369.838	51.5145	103.625	46.1266	65.1535	21.3976	4.79725	20.4706	106.047	34.5503	67.5938	62.5625	35.5972	41.8679
361.017	118.171	228.786	50.5314	136.262	36.8614	15.3897	27.9601	63.4281	29.3893	105.338	93.912	21.6138	26.9495
188.192	35.1446	358.262	89.7745	352.844	38.5941	11.8902	207.482	32.0829	58.0953	44.9392	41.3493	19.064	12.9775
383.079	170.125	277.637	63.3921	220.337	37.6501	12.0321	205.7	123.403	84.443	621.619	231.769	27.8105	68.1193
301.725	291.466	310.094	86.3536	268.698	34.2023	16.9331	36.1288	31.8478	43.1658	145.348	92.3034	21.018	58.1007
319.252	363.658	70.7972	116.053	90.9039	19.7697	3.50668	11.9607	55.114	62.8102	177.481	40.2083	27.2067	54.1281
464.682	172.566	266.062	100.321	234.28	26.7959	14.6003	189.655	98.2079	59.7031	265.157	163.112	33.7975	12.0384
189.541	139.44	132.69	63.1927	228.637	35.1489	11.2662	63.035	13.084	18.3817	11.3403	10.3027	26.2773	68.4465
484.218	427.737	419.742	126.658	401.403	40.6055	11.7113	253.371	72.2491	40.1076	32.6392	108.232	25.382	16.7343
117.916	113.841	191.856	15.0165	290.483	40.1088	15.5387	111.615	33.7124	66.6978	424.8	62.4411	37.9677	76.9009
315.923	221.005	327.321	102.583	47.6491	19.2921	4.6518	15.1786	47.9034	56.7506	307.48	28.6533	24.1094	65.3266
159.797	124.018	418.873	14.2642	406.17	32.3753	12.8836	98.4773	115.425	82.1317	471.462	236.737	31.0187	17.8125
446.405	56.9506	366.463	38.7835	250.583	30.3526	9.99002	44.8088	63.9609	37.1578	59.339	83.0158	30.7564	43.2482
40.6255	4.76503	7.83456	10.8183	292.127	43.2104	16.0325	123.781	37.4033	49.7114	304.518	81.6833	28.413	21.377
129.397	152.215	406.394	60.0315	160.138	23.824	11.1143	197.045	81.1202	56.5802	99.0975	76.7003	35.6835	75.7652
282.47	115.869	208.027	47.6955	64.867	20.0214	6.43088	6.3732	108.124	26.8743	276.493	28.3872	25.8263	18.1187
339.306	168.725	231.098	31.8607	573.429	75.9838	31.784	335.91	8.47428	15.9847	13.7964	13.5609	25.2335	46.5738
211.962	46.7056	268.345	41.7846	465.124	30.0818	19.0114	241.836	74.186	64.1027	76.8185	66.0611	25.4949	27.9277
271.398	127.875	128.278	25.9017	177.475	24.4117	16.5102	280.113	42.5664	49.6475	192.858	71.4609	35.6225	24.1727
493.226	432.219	420.555	159.008	266.657	31.9235	15.0147	117.384	81.8935	42.3525	398.053	65.2742	30.6777	33.5467
300.55	66.2901	186.381	31.6507	296.834	37.9181	10.8114	48.4024	86.7202	20.7101	277.881	136.305	30.1721	44.3053
374.879	188.768	150.469	94.4474	272.139	38.3358	14.748	128.459	45.7536	36.3206	224.089	81.7716	25.4662	9.13074
287.988	48.1215	186.819	26.7245	183.869	37.3795	15.8011	191.632	61.1575	23.0739	312.406	138.729	30.3619	62.5772
157.101	300.571	252.799	67.0067	528.412	29.7238	11.163	229.899	23.888	45.4864	187.486	90.438	30.4239	31.8707
329.932	132.332	133.983	95.9134	434.352	23.4198	11.3684	240.845	38.4742	44.7372	232.17	14.8699	37.2509	80.2913
410.201	192.426	159.077	108.361	243.778	36.9604	14.3622	287.853	63.6306	54.6258	346.413	77.7736	32.145	23.5463
155.897	211.464	158.083	73.1202	480.132	28.2729	16.581	257.361	61.4626	63.5272	262.42	72.3459	29.349	8.59533
67.6598	14.9663	14.0252	7.04968	653.263	51.4397	21.8205	283.761	89.6855	45.4807	168.898	29.8082	22.6034	47.307
224.087	41.7793	88.5283	17.1656	178.381	37.7825	16.2758	153.113	65.5774	65.5358	324.854	140.88	28.2411	70.5392
263.521	120.669	250.624	15.4246	153.254	39.6685	16.9218	157.295	39.9655	47.1276	319.705	35.411	24.151	18.1483
105.641	220.044	324.366	67.2221	305.647	36.0025	13.2606	144.69	28.4531	50.4658	32.5836	53.2218	31.0799	66.5864
316.197	251.856	175.624	73.8287	188.35	38.1901	14.4882	67.0503	54.0892	47.8144	113.099	92.9126	24.5181	15.1926
392.964	372.99	151.024	14.0604	237.827	36.7512	14.7122	218.137	96.1027	46.7184	178.497	54.2582	21.1025	45.1742
122.824	136.198	164.319	118.658	246.608	26.4657	17.05	65.6617	74.057	31.6969	122.841	114.537	30.873	21.7587
313.664	276.134	42.4554	39.8957	211.06	31.4077	19.6857	32.2039	42.8554	40.5737	194.517	168.615	23.2821	33.7353
457.437	36.0993	148.226	13.1135	143.541	45.2662	18.8282	70.0117	79.4764	47.5115	329.726	111.579	34.9455	8.31264
181.863	285.247	304.332	25.3482	212.374	41.8922	12.481	41.576	23.9125	21.498	75.1268	68.3234	20.8859	31.1443
216.133	274.604	137.895	92.9547	536.295	37.4651	9.89526	98.7941	61.0602	38.4202	34.9044	112.182	15.3679	2.48189
128.791	274.183	324.501	60.9241	176.742	27.7942	14.5865	234.887	19.7801	15.8026	14.4099	12.7902	20.792	72.296
406.822	257.825	348.114	95.2428	409.904	38.1023	14.846	110.811	30.4168	33.6033	193.263	162.228	26.8854	37.4297
302.034	231.254	309.182	95.4311	45.0206	22.8746	8.58468	8.30419	232.309	211.068	536.583	266.456	18.3677	12.1879
181.158	252.068	247.54	38.3986	107.67	29.9871	10.09	201.488	35.396	58.1979	323.727	14.5146	19.5099	44.5425
259.034	231.453	357.554	74.28	450	40.2141	19.4719	210.429	29.9788	48.7641	222.083	111.693	29.6972	30.8698
434.97	294.708	97.4053	13.2914	226.378	38.4608	13.7554	164.696	66.5786	80.9431	53.3782	89.2156	30.3137	23.868
614.991	414.231	448.404	198.743	459.481	44.6291	16.2579	191.369	88.4139	54.1845	412.226	78.9995	16.935	42.3703
254.861	39.5093	179.244	79.3491	185.438	44.9605	19.4165	102.999	72.4831	61.3242	307.063	78.311	31.1535	50.2221
382.195	56.6095	235.926	62.7519	233.568	28.2578	12.9508	58.4486	78.925	21.0609	446.097	148.353	33.7662	10.04
356.311	297.128	69.0429	116.849	323.094	31.276	20.5697	168.033	98.2873	59.2198	269.137	96.502	24.2004	43.9914
445.942	169.327	206.634	18.3971	575.772	48.2538	23.147	409.501	37.308	70.0484	343.727	15.2656	31.8222	27.8385
306.46	145.54	371.449	54.0337	414.456	33.7821	8.43167	244.362	68.9267	71.7462	36.1138	72.0044	19.8195	52.0451
376.983	47.5686	201.14	34.5619	149.246	34.96	11.3517	204.276	59.2661	44.105	64.682	33.8503	23.7983	61.9187

## Sheet: FACTOR SCORE
FMDP	VBAP	MP	TE
0.55	-1.44	-2.52	0.2
1.16	0.43	-3.36	1.36
-1.68	-0.9	1.92	0.38
-0.58	-0.03	-0.55	0.12
-1.52	-1.41	-4.34	-1.6
0.31	-0.36	-1.34	0.69
-1.15	1.06	-0.35	0.49
0.66	0.05	0.21	-3.1
-0.93	-1.9	-0.73	-0.77
-1.96	0.15	1.23	-0.48
1.51	4.58	0.84	0.62
-3.74	1.75	1.09	0.98
-0.87	-1.88	-0.31	0.58
-4.52	2.09	-1.14	-3.38
0.51	-5.6	-4.28	2.73
-1.01	-1.44	0.23	-0.5
-0.62	-2.33	1.52	4.16
1	-1.88	-1.62	-0.9
-0.62	0.81	0.51	0
6.51	-5.57	-1.96	0.11
-0.39	0.72	2.44	0.85
-1.89	-0.17	1.48	-0.33
7.39	-5.39	0.67	-1.68
-1.09	-0.29	6.33	-0.4
-0.84	-0.35	0.22	0.05
-4.58	0.22	-1.39	0.1
1.12	-1.36	-1.19	1.28
6.22	1.25	-2.75	-0.41
-0.45	-0.42	2.24	-0.39
0.38	6.51	1.63	-2.04
-0.49	0.17	2.28	1.21
0.64	0.48	-0.95	-0.71
1.29	0.02	0.06	0.09
-1.72	-0.74	-4.31	-0.35
1.53	-0.59	-0.82	-0.82
-2.25	2.1	-0.98	-1.82
0.71	0.5	0.08	2.15
-1.59	-0.44	1.24	-1.3
-1.13	0.31	-0.7	-0.32
1.79	0.09	-1.01	-1.51
-0.54	-1.13	0.09	-0.55
0.92	0.02	-0.44	0.92
-0.39	0.92	7.05	0.86
-4.48	-0.98	0.15	-2.91
-4.69	0.47	1.88	1.63
1.7	5.34	-1.94	0.78
-0.15	1.15	1.2	-1.66
0.68	0.16	-0.43	0.35
8.82	-0.58	-1.78	-0.64
-2.4	0.67	-4.57	-0.96
-1.14	1.36	-0.5	-1.51
-0.61	-0.3	-1.16	-2.63
-1.04	-0.7	-0.65	0.16
0.19	-0.81	-2.1	-0.72
-1.42	0.12	-2.19	1.18
-2.29	0.73	-0.26	0.4
-2.33	0.83	-1.29	-1.12
1.21	-1.21	5.78	-1.46
-0.48	0.46	1.71	-0.08
0.62	0.33	1.82	1.02
-0.33	-0.04	-0.6	-1.47
-1.21	-1.19	-0.29	1.42
-0.28	0.84	0.34	-0.27
5.44	-1	5.69	-0.31
0.53	0.02	-2.29	0.27
-1.19	0.2	1.63	1.01
-4.56	1.44	-1.88	1.09
-0.57	-0.01	0.41	0.06
-0.1	0.08	0.48	0.53
-1.2	-0.23	-0.57	0.5
2.35	-4.62	6.95	1.1
-1.13	0.52	-0.23	3.83
-3.06	-0.72	-1.71	-0.16
-0.85	7.9	0.18	-2.9
-0.01	-0.34	1.34	-2.98
0.87	-0.55	1.33	-0.83
0.42	2.03	-1.23	-0.56
0.41	0.89	-4.8	-0.99
0.86	-0.86	7.06	0.71
-0.24	-0.42	0.24	0.52
1.02	1.1	-1.32	0.73
0.79	0.06	0.28	0.02
-1.2	-1.91	-0.05	-0.01
-0.61	-1.88	-0.26	-1.11
5.97	5.9	1.05	0.19
-0.77	-0.22	-0.72	-1.49
-2.57	-0.89	-0.57	0.2
-0.71	-0.79	1.38	0.76
0.08	1.14	-2.19	0.89
-0.97	0.8	-1.77	0.79
-0.47	1.62	0.43	-0.34
-0.36	2.11	1.13	-0.29
0.94	0.54	1.27	3.41
0.13	-0.12	-1.93	-0.24
-1.36	-0.43	-0.41	-1.18
7.89	1.13	0.71	0.31
0.47	-2.3	-1.14	-1
6.78	-1.76	-0.5	-3.3
-0.61	-0.02	-0.96	-0.04
-0.99	1.3	-0.1	-0.13
0.46	-0.84	1.16	2.53
-4.69	0.11	-4.29	2.91
-2.45	-2.3	0.1	-0.67
1.81	0.07	1.02	1.17
-1.22	-0.22	1.16	0.44
-1.43	0.46	-1.68	1.26
-0.76	0.06	2.48	0.06
0.16	-1.5	-2.25	-0.36
-4.88	5.38	0.86	2.69
-0.27	-0.19	-1	0.44
-1.16	-0.94	0.04	1.12
-1.41	0.82	0.65	-0.22
1.73	-1.29	0.73	0.47
-1.85	-1.31	0.9	-1.28
6.43	-0.68	-1.1	1.08
1.81	-1.54	0.15	0.63
6.93	0.48	-0.83	0.94
-0.52	-3.05	-0.51	1.15
-0.85	-0.35	2.81	-1.14
6.14	-1.61	-0.57	0.17
0.31	0.97	-0.47	-0.71
0.31	-5.29	0.7	0.01
0.75	-0.61	-0.06	1.19
1.03	1.59	-0.01	1.17
-2.76	0.13	0.83	0.4
0.48	2.69	-0.77	0.78
-1.59	4.79	0.15	-2.95
1.83	0.49	-1.17	-0.97
-3.06	5.56	2.18	0.2
-0.98	0.98	-0.07	1.09
-1.39	-0.58	-4.08	-0.24
-1.19	-1.28	2.7	-1.04
0.2	-0.46	0.88	0.19
1.11	2.08	0.54	2.94
-1.46	-0.79	-0.73	0.33
1.09	-2.2	-0.73	2.73
-0.99	-0.32	-1.89	1.07
-1.39	0.08	-0.45	-0.25
6.32	-0.39	-0.28	-0.99
-0.94	1.47	-1.94	-1.28
-0.14	0.74	-1.67	0.34
1.62	0.65	0.4	-0.25
0.15	-0.91	-2	-0.11
-1.29	5.78	-0.63	0.49
-2.17	1.08	-0.9	0.44
0.08	-0.54	-1.42	-1.53
-4.75	-0.39	1.09	-0.33
1.5	2.02	8.72	0.26
-0.7	1.64	0.31	-3.27
0.48	2.26	-0.99	-0.77
-1.28	-5.39	-0.57	1.16
-0.12	-1.69	-1.13	-1.08
-0.21	0.49	-1.83	-1.9
0.87	-0.26	6.46	1.21
1.74	-0.97	-1.2	0.02
1.48	-5.7	-0.5	0.61
2.02	-0.98	2.38	-0.18
-1.36	-1.78	-4.19	1.04
5.12	1.28	-0.74	-1.01
-2.54	0.13	0.67	2.75
1.8	-5.75	-0.37	0.66
-0.92	-0.61	5.52	-0.29
0.61	-2.51	-1.22	0.63
-4.84	0.63	-0.19	-0.47
-0.14	-2.16	-0.04	2.44
-0.79	-5.37	-0.18	-0.9
-0.28	9.65	-4.33	0.09
-1.42	1.66	-0.19	-0.57
-1.66	-0.44	-0.76	0.5
5.82	-0.85	0.83	0.26
-1.42	-1.36	0.5	0.6
0.79	-0.13	-0.86	-1.28
-1.7	0.03	0.2	1.31
0.2	0.55	-1.11	0.16
0.09	-0.43	-1.55	2.79
1.34	0.85	0.74	0.06
-0.79	1.28	0.51	-0.84
-4.64	5.53	-0.48	-0.19
-2.88	-0.2	1.86	1.35
-1.24	0.01	-0.73	-1.1
-0.2	-0.3	-2.08	1.54
0.57	-1.12	-0.68	-1.17
0.52	0.28	0.07	-0.45
-0.57	-1.58	-0.46	-0.16
-0.71	-1.11	0.18	-0.62
-1.2	0.1	1.2	-0.18
-0.23	-1.17	-2.78	-1
0.23	0.06	-0.99	-2.74
0.16	-0.8	-4.08	0.53
2.57	0.4	-0.43	-0.05
1.53	-4.82	13.32	-2.02
-0.52	-1.94	-0.7	-0.67
1.15	2.4	-0.42	0.04
-0.02	-0.21	0.4	-0.15
7.37	2.2	1.63	-1.06
-1	0.65	0.98	0.94
-0.09	-2.2	1.33	-0.25
1.3	0.71	1.54	-0.13
-0.01	6.09	-0.14	0.18
0.61	0.05	-0.17	-0.35
-0.92	-1.01	-1.69	0.5
